# Supplementary material for: Divergent evolution of male-determining loci on proto-Y chromosomes of the housefly
Source: Nat Commun. 2024 Jul 16;15:5984. doi: 10.1038/s41467-024-50390-1 (PMC11252125; doi:10.1038/s41467-024-50390-1)
Supplement: Supplementary file 5 — Supplementary Data 1 [file 41467_2024_50390_MOESM5_ESM.xlsx]

## Sheet: Sheet1
No.	query	reference	pident	alignment length	mismatch	gapopen	qstart	qend	sstart	send	evalue	bitscore
1	Mdmd	MIII-contig-1	88.787	544	45	8	1496	2038	38527	37999	0	652
2	Mdmd	MIII-contig-1	88.629	299	24	2	1028	1326	39348	39636	6.54e-99	355
3	Mdmd	MIII-contig-1	90.385	520	41	1	1011	1530	42068	42578	0	675
	Mdmd	MIII-contig-1	87.432	366	33	5	1686	2046	42617	42974	4.95e-115	409
	Mdmd	MIII-contig-1	82.682	179	19	4	2483	2661	45711	45877	1.19e-36	148
	Mdmd	MIII-contig-1	86.598	194	22	3	2808	2997	45887	46080	1.5e-55	211
4	Mdmd	MIII-contig-1	90.577	520	40	1	1011	1530	47366	47876	0	680
	Mdmd	MIII-contig-1	87.158	366	34	5	1686	2046	47915	48272	2.3e-113	403
	Mdmd	MIII-contig-1	82.682	179	19	4	2483	2661	51043	51209	1.19e-36	148
	Mdmd	MIII-contig-1	86.598	194	22	3	2808	2997	51219	51412	1.5e-55	211
5	Mdmd	MIII-contig-1	86.711	301	30	3	2718	3018	54010	54300	5.13e-90	326
6	Mdmd	MIII-contig-1	86.667	555	40	11	1018	1567	55119	55644	7.67e-168	584
	Mdmd	MIII-contig-1	88.81	420	40	5	1612	2025	55634	56052	4.75e-145	508
	Mdmd	MIII-contig-1	84.252	254	22	7	2761	3011	58483	58721	1.15e-61	231
7	Mdmd	MIII-contig-1	90.063	795	52	6	1496	2283	58818	59592	0	1005
8	Mdmd	MIII-contig-1	79.913	229	21	9	733	961	59746	59949	1.54e-35	145
9	Mdmd	MIII-contig-1	95.404	1719	71	7	2091	3806	144068	145781	0	2730
10	Mdmd	MIII-contig-1	94.481	1051	31	3	1	1024	149224	150274	0	1594
	Mdmd	MIII-contig-1	97.041	2636	76	2	1171	3806	150292	152925	0	4434
11	Mdmd	MIII-contig-1	94.481	1051	31	3	1	1024	156236	157286	0	1594
	Mdmd	MIII-contig-1	96.515	2640	81	9	1171	3806	157304	159936	0	4355
12	Mdmd	MIII-contig-1	94.101	1051	35	3	1	1024	162598	163648	0	1572
	Mdmd	MIII-contig-1	96.435	2637	86	6	1171	3806	163666	166295	0	4342
13	Mdmd	MIII-contig-1	94.212	1002	31	3	1	975	174881	175882	0	1504
	Mdmd	MIII-contig-1	96.215	317	12	0	708	1024	175879	176195	2.19e-148	520
	Mdmd	MIII-contig-1	96.739	2637	80	6	1171	3806	176213	178844	0	4388
14	Mdmd	MIII-contig-1	94.311	1002	30	3	1	975	181856	182857	0	1509
	Mdmd	MIII-contig-1	95.899	317	13	0	708	1024	182854	183170	1.02e-146	514
	Mdmd	MIII-contig-1	96.365	2641	84	7	1171	3806	183188	185821	0	4335
15	Mdmd	MIII-contig-2	90.749	227	6	1	166	377	11648	11874	1.29e-78	289
	Mdmd	MIII-contig-2	98.876	89	1	0	414	502	11874	11962	1.06e-39	159
16	Mdmd	MIII-contig-2	90.749	227	6	1	166	377	26213	26439	1.29e-78	289
	Mdmd	MIII-contig-2	98.876	89	1	0	414	502	26439	26527	1.06e-39	159
	Mdmd	MIII-contig-2	92.351	536	15	2	489	1024	29768	30277	0	739
	Mdmd	MIII-contig-2	96.48	483	17	0	1171	1653	30295	30777	0	798
	Mdmd	MIII-contig-2	94.845	2095	65	14	1714	3806	30775	32828	0	3230
17	Mdmd	MIII-contig-2	95.291	3674	114	14	131	3784	33526	37160	0	5771
18	Mdmd	MIII-contig-2	95.881	1675	41	4	131	1790	37781	39442	0	2686
	Mdmd	MIII-contig-2	96.596	1939	55	6	1872	3806	39459	41390	0	3205
19	Mdmd	MIII-contig-2	96.214	2668	70	15	214	2872	41873	44518	0	4338
	Mdmd	MIII-contig-2	95.669	508	20	2	3299	3806	44516	45021	0	815
20	Mdmd	MIII-contig-2	95.549	2696	77	18	218	2907	45504	48162	0	4274
	Mdmd	MIII-contig-2	95.485	443	18	2	3365	3806	48176	48617	0	706
21	Mdmd	MIII-contig-2	97.125	626	16	2	3182	3806	52216	52840	0	1055
22	Mdmd	MIII-contig-2	96.503	143	5	0	1	143	59667	59809	4.75e-63	237
	Mdmd	MIII-contig-2	95.066	608	14	7	211	803	61456	62062	0	942
	Mdmd	MIII-contig-2	95.553	2923	84	17	895	3806	62059	64946	0	4636
23	Mdmd	MIII-contig-2	95.551	517	15	5	218	731	65431	65942	0	821
	Mdmd	MIII-contig-2	93.621	580	15	7	716	1295	75450	76007	0	846
	Mdmd	MIII-contig-2	95.423	2469	62	12	1353	3806	76007	78439	0	3886
24	Mdmd	MIII-contig-2	95.938	517	13	5	218	731	78921	79432	0	832
	Mdmd	MIII-contig-2	95.676	3099	98	9	717	3806	83879	86950	0	4948
25	Mdmd	MIII-contig-2	95.829	3237	82	12	244	3479	95379	98563	0	5180
26	Mdmd	MIII-contig-2	96.816	1476	42	5	2332	3806	98558	100029	0	2460
27	Mdmd	MIII-contig-2	94.408	1055	33	9	1	1051	110834	111866	0	1598
	Mdmd	MIII-contig-2	96.231	1539	40	4	1389	2926	111865	113386	0	2505
	Mdmd	MIII-contig-2	95.498	844	29	3	2967	3806	113388	114226	0	1339
28	Mdmd	MIII-contig-2	95.835	2713	74	11	218	2926	114700	117377	0	4348
	Mdmd	MIII-contig-2	95.385	845	29	3	2967	3806	117378	118217	0	1336
29	Mdmd	MIII-contig-2	96.173	2665	74	12	218	2872	118703	121349	0	4331
	Mdmd	MIII-contig-2	96.296	486	17	1	3299	3784	121347	121831	0	797
30	Mdmd	MIII-contig-2	96.076	790	30	1	448	1237	139924	140712	0	1286
	Mdmd	MIII-contig-2	97.24	1884	44	4	1501	3377	140712	142594	0	3184
31	Mdmd	MIII-contig-2	96.712	1673	45	8	1709	3377	144561	146227	0	2776
32	Mdmd	MIII-contig-2	96.95	1672	45	5	1709	3377	148448	150116	0	2800
33	Mdmd	MIII-contig-2	84.861	251	24	5	2761	3011	156935	157171	3.67e-64	241
34	Mdmd	MIII-contig-2	91.897	580	27	7	1496	2075	157259	157818	0	793
	Mdmd	MIII-contig-2	79.437	355	49	11	2442	2787	157865	158204	7.95e-61	230
35	Mdmd	MIII-contig-2	93.333	60	4	0	608	667	158201	158260	1.41e-18	89.8
	Mdmd	MIII-contig-2	93.185	631	26	6	2075	2705	158261	158874	0	911
36	Mdmd	MIII-contig-2	100	3817	0	0	1	3817	166244	170060	0	7049
37	Mdmd	MIII-contig-2	76.892	251	15	11	2761	3011	172084	172291	1.81e-22	102
38	Mdmd	MIII-contig-2	94.138	580	16	6	1496	2075	172379	172940	0	867
	Mdmd	MIII-contig-2	93.103	87	6	0	2442	2528	172987	173073	2.98e-30	128
	Mdmd	MIII-contig-2	78.155	206	33	8	2591	2787	173105	173307	4.99e-28	121
39	Mdmd	MIII-contig-2	95	60	3	0	608	667	173304	173363	3.03e-20	95.3
	Mdmd	MIII-contig-2	96.25	80	3	0	2075	2154	173364	173443	2.31e-31	132
	Mdmd	MIII-contig-2	94.471	850	30	2	2660	3500	173443	174284	0	1293
	Mdmd	MIII-contig-2	98.726	157	2	0	3661	3817	174283	174439	7.79e-76	279
40	Mdmd	MIII-contig-2	78.238	193	14	8	2819	3011	176467	176631	2.34e-21	99
41	Mdmd	MIII-contig-2	94.848	330	16	1	1746	2074	176742	177071	1.96e-146	514
	Mdmd	MIII-contig-2	100	31	0	0	2591	2621	177089	177119	3.97e-09	58.4
42	Mdmd	MIII-contig-2	96.5	200	7	0	1613	1812	177120	177319	2.12e-91	331
	Mdmd	MIII-contig-2	96.285	323	12	0	3495	3817	177322	177644	1.95e-151	531
43	Mdmd	MIII-contig-2	78.238	193	14	8	2819	3011	179491	179655	2.34e-21	99
44	Mdmd	MIII-contig-2	93.276	580	22	6	1496	2074	179743	180306	0	839
	Mdmd	MIII-contig-2	100	31	0	0	2591	2621	180324	180354	3.97e-09	58.4
45	Mdmd	MIII-contig-2	96	200	8	0	1613	1812	180355	180554	9.86e-90	326
	Mdmd	MIII-contig-2	96.296	324	11	1	3495	3817	180557	180880	1.95e-151	531
46	Mdmd	MIII-contig-2	78.238	193	14	8	2819	3011	182872	183036	2.34e-21	99
47	Mdmd	MIII-contig-2	93.103	580	23	6	1495	2074	183122	183684	0	833
	Mdmd	MIII-contig-2	100	31	0	0	2591	2621	183702	183732	3.97e-09	58.4
48	Mdmd	MIII-contig-2	94.85	466	21	3	1613	2078	183733	184195	0	725
	Mdmd	MIII-contig-2	100	31	0	0	2591	2621	184210	184240	3.97e-09	58.4
49	Mdmd	MIII-contig-2	96.328	463	16	1	1613	2075	184241	184702	0	760
50	Mdmd	MIII-contig-2	93.333	60	4	0	608	667	185057	185116	1.41e-18	89.8
	Mdmd	MIII-contig-2	95.189	1746	66	4	2075	3817	185117	186847	0	2743
51	Mdmd	MIII-contig-2	79.518	166	9	6	2761	2926	188896	189036	3.03e-20	95.3
52	Mdmd	MIII-contig-2	97.586	290	6	1	1786	2075	189234	189522	7.1e-141	496
	Mdmd	MIII-contig-2	94.253	87	5	0	2442	2528	189569	189655	6.42e-32	134
	Mdmd	MIII-contig-2	78.155	206	34	7	2591	2787	189687	189890	4.99e-28	121
53	Mdmd	MIII-contig-2	93.333	60	4	0	608	667	189887	189946	1.41e-18	89.8
	Mdmd	MIII-contig-2	95.249	421	20	0	2075	2495	189947	190367	0	667
	Mdmd	MIII-contig-2	93.287	715	24	9	2524	3237	190366	191057	0	1033
54	Mdmd	MIII-contig-2	89.863	582	20	15	1496	2075	192993	193537	0	712
	Mdmd	MIII-contig-2	93.103	87	6	0	2442	2528	193584	193670	2.98e-30	128
55	Mdmd	MIII-contig-2	94.512	911	49	1	2075	2985	193920	194829	0	1404
56	Mdmd	MIII-contig-2	94.003	1534	60	14	1464	2991	196342	197849	0	2294
	Mdmd	MIII-contig-2	93.714	175	9	2	3030	3202	197850	198024	2.82e-70	261
	Mdmd	MIII-contig-2	96.953	558	17	0	3260	3817	198024	198581	0	937
57	Mdmd	MIII-contig-2	79.592	245	22	10	2761	3005	200628	200844	6.37e-37	150
58	Mdmd	MIII-contig-2	95.172	580	26	2	1496	2075	200938	201515	0	915
59	Mdmd	MIII-contig-2	93.333	60	4	0	608	667	201880	201939	1.41e-18	89.8
	Mdmd	MIII-contig-2	94.611	501	19	1	2075	2575	201940	202432	0	769
	Mdmd	MIII-contig-2	95.267	1331	52	5	2327	3655	202428	203749	0	2098
	Mdmd	MIII-contig-2	98.519	135	2	0	3683	3817	203749	203883	1.32e-63	239
60	Mdmd	MIII-contig-2	80.876	251	22	8	2761	3011	206619	206843	3.78e-44	174
61	Mdmd	MIII-contig-2	95.312	576	19	4	1496	2069	206931	207500	0	907
	Mdmd	MIII-contig-2	93.355	617	39	2	2370	2985	207508	208123	0	911
62	Mdmd	MIII-contig-2	93.636	330	20	1	1502	1831	215439	215767	9.19e-140	492
	Mdmd	MIII-contig-2	100	33	0	0	2043	2075	215859	215891	3.07e-10	62.1
63	Mdmd	MIII-contig-2	87.972	424	13	7	1	409	222207	222607	5.57e-132	466
	Mdmd	MIII-contig-2	86.587	671	30	10	1359	2028	222609	223220	0	686
	Mdmd	MIII-contig-2	96	75	3	0	2091	2165	223219	223293	1.39e-28	122
	Mdmd	MIII-contig-2	95.833	144	5	1	3671	3814	233025	233167	2.21e-61	231
64	Mdmd	MIII-contig-2	80.478	251	23	6	2761	3011	235848	236072	1.76e-42	169
65	Mdmd	MIII-contig-2	94.336	512	27	2	1496	2007	236160	236669	0	784
	Mdmd	MIII-contig-2	93.47	827	33	6	2075	2900	236949	237755	0	1208
	Mdmd	MIII-contig-2	94.286	280	10	3	2955	3230	237753	238030	3.4e-119	424
66	Mdmd	MIII-contig-2	94.502	582	28	4	1496	2075	238761	239340	0	894
	Mdmd	MIII-contig-2	94.286	70	4	0	2442	2511	239387	239456	3.89e-24	108
	Mdmd	MIII-contig-2	84.108	409	48	8	2591	2997	239485	239878	7.46e-106	379
67	Mdmd	MIII-contig-2	91.099	191	17	0	1	191	241921	242111	1.01e-69	259
	Mdmd	MIII-contig-2	86.709	158	6	4	189	331	242144	242301	2.94e-40	161
	Mdmd	MIII-contig-2	90.305	557	37	5	396	952	247719	248258	0	713
	Mdmd	MIII-contig-2	92.065	857	53	5	1573	2429	262170	263011	0	1192
	Mdmd	MIII-contig-2	89.655	696	47	7	2492	3186	263013	263684	0	863
	Mdmd	MIII-contig-2	92.857	560	34	4	3259	3817	266095	266649	0	808
68	Mdmd	MIII-contig-2	91.262	618	40	3	335	952	272080	272683	0	830
	Mdmd	MIII-contig-2	93.023	43	2	1	2761	2803	274634	274675	3.07e-10	62.1
	Mdmd	MIII-contig-2	83.333	108	8	1	2819	2926	274677	274774	3.92e-19	91.6
69	Mdmd	MIII-contig-2	96.207	290	10	1	1786	2075	274972	275260	3.33e-134	473
	Mdmd	MIII-contig-2	94.951	911	45	1	2075	2985	275666	276575	0	1426
70	Mdmd	MIII-contig-2	89.604	202	13	1	2775	2976	276940	277133	6.11e-67	250
71	Mdmd	MIII-contig-2	80.496	282	27	8	2150	2431	283034	283287	3.75e-49	191
	Mdmd	MIII-contig-2	89.103	156	11	1	2539	2694	283340	283489	1.35e-48	189
72	Mdmd	MIII-contig-2	95.151	1526	49	7	1464	2985	286872	288376	0	2385
73	Mdmd	MIII-contig-2	96.003	1526	51	6	1464	2985	293981	295500	0	2471
74	Mdmd	MIII-contig-2	96.809	376	12	0	1464	1839	301097	301472	0	628
	Mdmd	MIII-contig-2	96.843	1742	51	4	2076	3817	301471	303208	0	2909
75	Mdmd	MIII-contig-2	78.486	251	22	15	2761	3011	304826	305044	1.78e-32	135
76	Mdmd	MIII-contig-2	93.448	580	27	3	1496	2075	305132	305700	0	850
	Mdmd	MIII-contig-2	93.103	87	6	0	2442	2528	305747	305833	2.98e-30	128
	Mdmd	MIII-contig-2	83.085	201	28	5	2591	2787	305865	306063	2.92e-45	178
77	Mdmd	MIII-contig-2	91.667	60	5	0	608	667	306060	306119	6.55e-17	84.2
	Mdmd	MIII-contig-2	95.652	299	13	0	2075	2373	306120	306418	1.99e-136	481
	Mdmd	MIII-contig-2	92.857	42	2	1	2761	2802	307478	307518	1.1e-09	60.2
	Mdmd	MIII-contig-2	78.238	193	14	6	2819	3011	307521	307685	2.34e-21	99
78	Mdmd	MIII-contig-2	93.648	551	18	6	1496	2046	307776	308309	0	808
	Mdmd	MIII-contig-2	95.487	421	19	0	2075	2495	308726	309146	0	673
	Mdmd	MIII-contig-2	94.992	1298	54	8	2524	3817	309145	310435	0	2026
79	Mdmd	MIII-contig-2	84.462	251	27	3	2761	3011	311593	311831	4.75e-63	237
80	Mdmd	MIII-contig-2	93.401	591	26	7	1496	2075	311920	312508	0	863
	Mdmd	MIII-contig-2	96.761	247	8	0	2075	2321	312929	313175	7.36e-116	412
	Mdmd	MIII-contig-2	95.238	126	6	0	2370	2495	313182	313307	6.24e-52	200
	Mdmd	MIII-contig-2	95.22	1297	52	6	2524	3817	313306	314595	0	2043
81	Mdmd	MIII-contig-2	84.064	251	28	3	2761	3011	315836	316074	2.21e-61	231
82	Mdmd	MIII-contig-2	95.645	574	24	1	1502	2075	316169	316741	0	920
	Mdmd	MIII-contig-2	97.166	247	7	0	2075	2321	317162	317408	1.58e-117	418
	Mdmd	MIII-contig-2	95.238	126	6	0	2370	2495	317415	317540	6.24e-52	200
	Mdmd	MIII-contig-2	95.374	1297	51	6	2524	3817	317539	318829	0	2054
83	Mdmd	MIII-contig-2	84.064	251	28	3	2761	3011	320073	320311	2.21e-61	231
84	Mdmd	MIII-contig-2	95.122	574	23	2	1502	2075	320406	320974	0	900
	Mdmd	MIII-contig-2	90.747	616	33	11	2370	2985	320976	321567	0	800
85	Mdmd	MIII-contig-2	91.156	147	8	3	1873	2014	326114	326260	2.9e-50	195
	Mdmd	MIII-contig-2	100	33	0	0	2043	2075	326267	326299	3.07e-10	62.1
86	Mdmd	MIII-contig-2	92.371	2176	105	16	1	2165	332827	334952	0	3042
	Mdmd	MIII-contig-2	94.4	125	5	2	3671	3793	345046	345170	3.75e-49	191
87	Mdmd	MIII-contig-2	83.73	252	25	10	2761	3011	347500	347736	3.7e-59	224
88	Mdmd	MIII-contig-2	92.991	585	35	4	1496	2075	347824	348407	0	848
	Mdmd	MIII-contig-2	84.902	510	57	11	2442	2949	348454	348945	1.97e-141	497
