# Supplementary material for: Divergent evolution of male-determining loci on proto-Y chromosomes of the housefly
Source: Nat Commun. 2024 Jul 16;15:5984. doi: 10.1038/s41467-024-50390-1 (PMC11252125; doi:10.1038/s41467-024-50390-1)
Supplement: Supplementary file 6 — Supplementary Data 2 [file 41467_2024_50390_MOESM6_ESM.xlsx]

## Sheet: Sheet1
Contig	Repeat Start	Repeat End	C	Name	Class	Bases	Repeat Iden.	Mdmd No.	Mdmd Start	Mdmd End
MIII-contig-1	42985	43021	+	rnd-6_family-4729	Unknown	287	191124	3	42068	46080
MIII-contig-1	43398	43424	+	(AAAAT)n	Simple_repeat	1	191125
MIII-contig-1	43478	43502	+	(T)n	Simple_repeat	1	191126
MIII-contig-1	44507	45220	+	rnd-4_family-28	RC/Helitron	142	191127
MIII-contig-1	44663	45289	C	rnd-4_family-115	DNA/TcMar-Tc1	-1851	191128
MIII-contig-1	45711	45880	+	rnd-6_family-4729	Unknown	405	191124
MIII-contig-1	45881	46085	+	rnd-6_family-4729	Unknown	725	191124
MIII-contig-1	48283	48319	+	rnd-6_family-4729	Unknown	287	191130	4	47366	51412
MIII-contig-1	48696	48722	+	(AAAAT)n	Simple_repeat	1	191131
MIII-contig-1	48776	48800	+	(T)n	Simple_repeat	1	191132
MIII-contig-1	49805	49830	+	rnd-4_family-28	RC/Helitron	142	191133
MIII-contig-1	49831	49865	+	(TGTCCGTC)n	Simple_repeat	1	191134
MIII-contig-1	49866	50551	+	rnd-4_family-28	RC/Helitron	168	191133
MIII-contig-1	49961	50620	C	rnd-4_family-115	DNA/TcMar-Tc1	-1851	191135
MIII-contig-1	51043	51212	+	rnd-6_family-4729	Unknown	405	191136
MIII-contig-1	51213	51417	+	rnd-6_family-4729	Unknown	725	191136
MIII-contig-1	56662	56737	+	rnd-6_family-459	Unknown	970	191145	6	55119	58721
MIII-contig-1	57065	57185	+	rnd-6_family-167	DNA/hAT-Blackjack	2	191146
MIII-contig-1	57153	57361	C	rnd-6_family-28	DNA/TcMar-Tc1	-1049	191147
MIII-contig-1	57204	57373	+	rnd-6_family-9	RC/Helitron	271	191148
MIII-contig-1	57374	57989	+	rnd-3_family-149	DNA/TcMar-Tc1	2060	191149
MIII-contig-1	57978	58108	+	rnd-6_family-167	DNA/hAT-Blackjack	2879	191150
MIII-contig-1	57990	58002	+	rnd-6_family-9	RC/Helitron	1117	191148
MIII-contig-1	58304	58351	+	(ATTATC)n	Simple_repeat	1	191151
MIII-contig-1	58483	58834	+	rnd-6_family-4729	Unknown	684	191152
MIII-contig-2	26539	27968	C	rnd-5_family-505	LINE/RTE-BovB	0	482239	16	26213	32828
MIII-contig-2	31120	32739	+	rnd-6_family-4729	Unknown	1	482240
MIII-contig-2	32741	32827	C	rnd-4_family-548	Unknown	0	482241
MIII-contig-2	65944	66297	C	rnd-5_family-1019	LINE/Penelope	-1553	482283	23	65431	78439
MIII-contig-2	66299	66475	C	rnd-1_family-416	LINE/Penelope	-225	482284
MIII-contig-2	66651	67190	C	rnd-1_family-629	LINE/Penelope	-59	482285
MIII-contig-2	67198	69080	C	rnd-5_family-1019	LINE/Penelope	0	482286
MIII-contig-2	69082	69393	C	rnd-1_family-416	LINE/Penelope	-225	482287
MIII-contig-2	69430	69721	C	rnd-1_family-629	LINE/Penelope	-318	482288
MIII-contig-2	69729	71611	C	rnd-5_family-1019	LINE/Penelope	0	482289
MIII-contig-2	71613	71951	C	rnd-1_family-416	LINE/Penelope	0	482290
MIII-contig-2	71961	72252	C	rnd-1_family-629	LINE/Penelope	-318	482291
MIII-contig-2	72260	74142	C	rnd-5_family-1019	LINE/Penelope	0	482292
MIII-contig-2	74144	74482	C	rnd-1_family-416	LINE/Penelope	0	482293
MIII-contig-2	74492	74783	C	rnd-1_family-629	LINE/Penelope	-318	482294
MIII-contig-2	74791	75450	C	rnd-5_family-1019	LINE/Penelope	0	482295
MIII-contig-2	76735	78350	+	rnd-6_family-4729	Unknown	1	482296
MIII-contig-2	78352	78438	C	rnd-4_family-548	Unknown	0	482297
MIII-contig-2	79434	79787	C	rnd-5_family-1019	LINE/Penelope	-1553	482295	24	78921	86950
MIII-contig-2	79789	79965	C	rnd-1_family-416	LINE/Penelope	-225	482299
MIII-contig-2	80141	80680	C	rnd-1_family-629	LINE/Penelope	-59	482300
MIII-contig-2	80688	82569	C	rnd-5_family-1019	LINE/Penelope	0	482301
MIII-contig-2	82571	82909	C	rnd-1_family-416	LINE/Penelope	0	482302
MIII-contig-2	82919	83210	C	rnd-1_family-629	LINE/Penelope	-318	482303
MIII-contig-2	83218	83881	C	rnd-5_family-1019	LINE/Penelope	0	482304
MIII-contig-2	85238	86861	+	rnd-6_family-4729	Unknown	1	482305
MIII-contig-2	86863	86949	C	rnd-4_family-548	Unknown	0	482306
MIII-contig-2	223219	223293	+	rnd-6_family-4729	Unknown	13	482508	63	222207	233167
MIII-contig-2	228364	228466	C	rnd-5_family-889	Unknown	-136	482509
MIII-contig-2	228490	228615	+	rnd-6_family-4729	Unknown	80	482510
MIII-contig-2	228617	229026	+	rnd-6_family-727	LINE/I-Jockey	74	482511
MIII-contig-2	229081	230671	+	rnd-6_family-727	LINE/I-Jockey	522	482511
MIII-contig-2	230672	232615	+	rnd-5_family-664	LINE/I-Jockey	858	482512
MIII-contig-2	232606	232879	+	rnd-1_family-601	Unknown	1	482513
MIII-contig-2	233025	233069	+	rnd-6_family-4729	Unknown	1588	482510
MIII-contig-2	242305	243223	+	rnd-5_family-1076	LINE/CR1	1	482527	67	241921	266649
MIII-contig-2	243259	243618	+	rnd-1_family-487	LINE/CR1	1	482528
MIII-contig-2	243601	244656	+	rnd-1_family-56	Unknown	1	482529
MIII-contig-2	244130	245076	C	rnd-1_family-113	RC/Helitron	-517	482530
MIII-contig-2	245063	245462	C	rnd-1_family-107	RC/Helitron	-1354	482531
MIII-contig-2	245461	245696	+	rnd-1_family-487	LINE/CR1	352	482528
MIII-contig-2	245890	245974	C	rnd-5_family-1075	LINE/CR1	0	482532
MIII-contig-2	245977	246119	+	rnd-1_family-538	LINE/CR1	1	482533
MIII-contig-2	246120	246246	C	rnd-1_family-490	LINE/CR1	-112	482534
MIII-contig-2	246242	247651	+	rnd-1_family-311	LINE/CR1	1	482535
MIII-contig-2	247653	247713	+	rnd-1_family-363	LINE/CR1	120	482536
MIII-contig-2	248257	248328	C	rnd-4_family-548	Unknown	-51	482537
MIII-contig-2	249233	249261	+	(AAT)n	Simple_repeat	1	482538
MIII-contig-2	249315	249805	+	rnd-1_family-100	RC/Helitron	1	482539
MIII-contig-2	249521	251281	C	rnd-1_family-128	Unknown	0	482540
MIII-contig-2	251277	252811	C	rnd-1_family-18	RC/Helitron	-16	482541
MIII-contig-2	252813	253084	+	rnd-1_family-56	Unknown	43	482542
MIII-contig-2	253051	253113	C	rnd-1_family-138	Unknown	-48	482543
MIII-contig-2	253062	255061	C	rnd-1_family-100	RC/Helitron	-10	482544
MIII-contig-2	255062	255255	+	(TA)n	Simple_repeat	1	482545
MIII-contig-2	255256	255645	+	rnd-5_family-605	RC/Helitron	802	482546
MIII-contig-2	255672	255912	C	rnd-6_family-9	RC/Helitron	-16	482547
MIII-contig-2	255895	256904	C	rnd-3_family-28	DNA/TcMar-Tc1	-1058	482548
MIII-contig-2	256894	256934	C	rnd-4_family-97	DNA/TcMar-Tc1	-5547	482549
MIII-contig-2	257457	257616	+	rnd-1_family-107	RC/Helitron	185	482550
MIII-contig-2	257608	257675	+	rnd-1_family-107	RC/Helitron	1622	482550
MIII-contig-2	257677	258761	+	rnd-1_family-113	RC/Helitron	31	482551
MIII-contig-2	258619	258802	C	rnd-1_family-56	Unknown	0	482552
MIII-contig-2	258797	258900	+	rnd-1_family-113	RC/Helitron	1346	482551
MIII-contig-2	258862	259375	C	rnd-1_family-134	Unknown	-982	482553
MIII-contig-2	259384	259475	C	rnd-1_family-161	Unknown	-663	482554
MIII-contig-2	259809	259837	+	(AAT)n	Simple_repeat	1	482555
MIII-contig-2	261340	261660	+	rnd-6_family-4729	Unknown	698	482556
MIII-contig-2	262661	263744	+	rnd-6_family-4729	Unknown	1	482557
MIII-contig-2	263741	265611	+	rnd-1_family-342	Unknown	1	482558
MIII-contig-2	265613	266092	+	rnd-1_family-342	Unknown	4857	482558
MIII-contig-2	266095	266548	+	rnd-6_family-4729	Unknown	1179	482557
MIII-contig-2	332451	332815	C	rnd-5_family-227	Unknown	-156	482663	86	332827	345170
MIII-contig-2	334711	334759	+	(AATT)n	Simple_repeat	1	482664
MIII-contig-2	334866	334952	+	rnd-6_family-4729	Unknown	1	482665
MIII-contig-2	339921	340014	C	rnd-5_family-889	Unknown	-136	482666
MIII-contig-2	340038	340202	+	rnd-6_family-4729	Unknown	80	482667
MIII-contig-2	340203	340287	+	rnd-6_family-4729	Unknown	1511	482667
MIII-contig-2	340293	340776	+	rnd-6_family-727	LINE/I-Jockey	1	482668
MIII-contig-2	340831	342469	+	rnd-6_family-727	LINE/I-Jockey	522	482668
MIII-contig-2	342470	344397	+	rnd-5_family-664	LINE/I-Jockey	858	482669
MIII-contig-2	344428	344639	+	rnd-5_family-664	LINE/I-Jockey	2906	482669
MIII-contig-2	344642	344892	+	rnd-1_family-601	Unknown	1	482670
MIII-contig-2	345046	345091	+	rnd-6_family-4729	Unknown	1588	482667
MIII-contig-2	345093	345239	C	rnd-4_family-548	Unknown	0	482671
