# Supplementary material for: Divergent evolution of male-determining loci on proto-Y chromosomes of the housefly
Source: Nat Commun. 2024 Jul 16;15:5984. doi: 10.1038/s41467-024-50390-1 (PMC11252125; doi:10.1038/s41467-024-50390-1)
Supplement: Supplementary file 7 — Source data file [file 41467_2024_50390_MOESM7_ESM.zip › Figure 1.xlsx]

## Sheet: Figure 1
Fig. 1 The average coverages of Mdmd gene in different datasets.
COLUMN	DESCRIPTION
Gene	Reference gene name
Position	Nucleotide position of gene sequence
A3_Coverage	Sequence coverages for each nucleotide position in each Illumina dataset after mapping
aabys-male_Coverage
LPR_Coverage
M2-male_Coverage
M3-female-1_Coverage
M3-female-2_Coverage
M3-male-1_Coverage
M3-male-2_Coverage
M5-male_Coverage
Gene	Position	A3_Coverage	aabys-male_Coverage	LPR_Coverage	M2-male_Coverage	M3-female-1_Coverage	M3-female-2_Coverage	M3-male-1_Coverage	M3-male-2_Coverage	M5-male_Coverage
Mdase	1	4	5	0	2	39	67	23	24	24
Mdase	2	4	5	0	2	40	67	24	27	24
Mdase	3	4	5	0	2	40	67	24	27	24
Mdase	4	4	5	0	2	40	68	24	27	24
Mdase	5	4	5	1	2	40	68	24	30	24
Mdase	6	5	5	2	2	40	72	24	30	24
Mdase	7	5	5	2	2	40	72	24	30	24
Mdase	8	5	5	2	4	40	72	24	30	24
Mdase	9	5	5	3	4	40	74	24	30	24
Mdase	10	5	5	3	4	40	75	24	30	24
Mdase	11	5	5	3	4	40	75	25	31	24
Mdase	12	5	5	3	4	41	75	25	32	24
Mdase	13	5	5	3	4	41	75	25	32	24
Mdase	14	5	5	3	4	42	75	25	34	24
Mdase	15	5	5	3	4	43	75	25	34	24
Mdase	16	5	5	4	4	43	75	26	34	24
Mdase	17	5	5	4	4	44	75	26	34	24
Mdase	18	5	5	4	4	44	77	26	34	24
Mdase	19	5	5	4	4	44	78	26	35	24
Mdase	20	5	5	4	4	44	78	26	35	24
Mdase	21	5	5	4	4	44	78	26	35	24
Mdase	22	5	5	4	4	45	79	26	35	24
Mdase	23	5	5	4	4	46	79	26	35	24
Mdase	24	5	5	4	4	46	82	27	35	24
Mdase	25	5	5	4	4	46	84	28	35	24
Mdase	26	5	5	4	4	46	84	28	35	28
Mdase	27	5	5	4	4	46	87	29	35	28
Mdase	28	5	5	4	4	46	87	29	35	28
Mdase	29	5	5	4	4	46	87	29	37	30
Mdase	30	5	6	4	4	46	87	29	37	30
Mdase	31	4	6	4	4	46	87	29	37	30
Mdase	32	4	6	4	4	46	86	29	38	30
Mdase	33	4	6	4	4	45	85	29	39	30
Mdase	34	4	6	4	4	45	84	29	39	30
Mdase	35	4	6	4	4	46	84	29	38	28
Mdase	36	4	6	4	5	45	84	29	38	28
Mdase	37	3	6	4	5	45	85	29	38	28
Mdase	38	2	6	5	5	45	85	29	38	28
Mdase	39	2	5	5	5	47	85	28	38	28
Mdase	40	2	5	5	5	47	84	28	39	28
Mdase	41	2	5	5	5	46	83	28	40	28
Mdase	42	2	5	5	5	45	85	27	40	28
Mdase	43	2	5	5	5	45	85	28	39	28
Mdase	44	3	5	5	5	45	86	28	39	28
Mdase	45	3	5	5	5	45	86	29	39	28
Mdase	46	3	5	5	5	45	87	28	40	26
Mdase	47	3	6	5	7	45	87	24	40	26
Mdase	48	3	5	5	7	45	87	24	40	26
Mdase	49	3	5	5	7	45	89	25	40	26
Mdase	50	3	5	5	7	46	89	25	39	26
Mdase	51	3	5	5	7	46	90	26	39	26
Mdase	52	3	5	5	7	47	90	26	38	26
Mdase	53	3	5	5	7	47	90	26	38	26
Mdase	54	4	5	5	7	49	90	27	39	26
Mdase	55	4	5	5	7	50	88	27	39	26
Mdase	56	4	5	5	7	51	88	26	39	24
Mdase	57	4	5	6	7	50	87	26	38	24
Mdase	58	4	5	6	7	50	87	26	39	24
Mdase	59	4	5	6	7	50	89	26	39	22
Mdase	60	3	5	6	7	50	89	26	38	22
Mdase	61	3	5	6	7	50	88	26	38	22
Mdase	62	3	5	6	7	51	88	26	38	22
Mdase	63	3	5	6	7	51	88	26	38	14
Mdase	64	3	5	6	7	51	87	26	38	14
Mdase	65	3	6	6	7	52	89	26	39	14
Mdase	66	3	6	6	7	51	90	26	39	14
Mdase	67	3	6	6	7	51	91	26	42	14
Mdase	68	3	6	7	6	50	93	26	42	14
Mdase	69	3	6	7	6	49	94	26	42	14
Mdase	70	3	6	7	6	49	92	26	42	14
Mdase	71	3	6	7	6	49	91	27	42	14
Mdase	72	3	6	7	6	48	91	27	42	14
Mdase	73	3	6	7	6	49	91	28	42	14
Mdase	74	2	6	7	6	49	91	29	42	14
Mdase	75	2	6	7	6	49	91	29	42	14
Mdase	76	2	6	8	6	49	90	29	42	14
Mdase	77	2	6	8	9	49	91	28	42	12
Mdase	78	2	6	8	9	51	91	28	42	12
Mdase	79	2	6	7	9	51	91	28	43	12
Mdase	80	3	6	7	9	53	88	30	43	14
Mdase	81	3	6	7	9	53	88	30	44	14
Mdase	82	3	6	6	9	53	88	30	44	16
Mdase	83	3	6	6	9	53	89	29	44	16
Mdase	84	4	6	6	9	52	91	29	45	16
Mdase	85	4	6	6	9	51	91	28	45	14
Mdase	86	4	6	5	9	51	93	29	45	14
Mdase	87	4	6	5	9	51	92	29	45	14
Mdase	88	4	6	6	9	50	94	31	45	14
Mdase	89	4	6	6	9	50	95	29	44	14
Mdase	90	4	6	7	9	52	95	29	43	14
Mdase	91	4	6	7	9	52	95	29	43	14
Mdase	92	5	6	7	9	52	95	29	43	14
Mdase	93	5	6	7	9	51	94	29	44	14
Mdase	94	5	6	7	8	51	95	29	45	14
Mdase	95	5	6	7	7	51	93	31	45	14
Mdase	96	5	6	7	7	50	93	31	45	14
Mdase	97	5	6	8	7	49	94	34	45	14
Mdase	98	5	6	9	7	48	96	34	44	14
Mdase	99	5	6	9	7	47	95	35	42	14
Mdase	100	5	6	9	7	46	94	35	42	14
Mdase	101	5	6	9	7	46	96	34	42	14
Mdase	102	5	7	9	7	46	96	34	42	10
Mdase	103	5	7	9	7	47	95	34	42	10
Mdase	104	5	7	9	7	47	95	36	42	10
Mdase	105	5	7	9	7	45	97	36	41	10
Mdase	106	5	7	9	7	46	96	36	41	10
Mdase	107	5	7	9	7	46	96	36	40	10
Mdase	108	5	7	9	7	45	94	37	39	10
Mdase	109	5	7	9	7	46	95	37	39	10
Mdase	110	5	7	9	8	47	93	37	38	10
Mdase	111	5	7	9	8	46	93	37	37	10
Mdase	112	5	7	9	8	46	94	37	37	10
Mdase	113	5	7	9	8	46	94	39	38	10
Mdase	114	5	7	8	8	45	94	41	39	10
Mdase	115	5	7	8	8	46	95	42	40	10
Mdase	116	5	8	8	8	46	94	42	40	10
Mdase	117	6	7	8	8	46	91	42	41	10
Mdase	118	6	7	8	8	45	91	42	40	10
Mdase	119	6	8	8	8	44	90	42	39	10
Mdase	120	5	8	8	8	43	90	41	40	10
Mdase	121	5	8	8	8	42	91	40	38	10
Mdase	122	5	8	9	8	43	91	40	38	10
Mdase	123	5	8	9	8	46	90	39	37	10
Mdase	124	5	8	9	8	46	90	39	37	10
Mdase	125	5	8	9	8	44	92	39	40	10
Mdase	126	5	8	9	8	43	92	39	40	10
Mdase	127	5	7	9	8	43	93	38	40	6
Mdase	128	5	7	9	8	43	91	37	37	10
Mdase	129	5	7	9	8	43	91	38	37	10
Mdase	130	4	7	9	8	44	92	38	38	8
Mdase	131	4	7	9	9	44	91	38	37	8
Mdase	132	4	6	9	9	46	92	38	37	8
Mdase	133	4	6	8	9	47	91	38	38	8
Mdase	134	4	6	8	9	47	91	38	38	8
Mdase	135	5	6	8	9	49	90	38	38	8
Mdase	136	5	6	9	9	49	90	39	38	8
Mdase	137	5	6	9	8	49	91	38	37	8
Mdase	138	5	6	9	8	48	91	38	36	8
Mdase	139	6	6	9	8	48	91	38	37	8
Mdase	140	6	6	10	8	48	90	38	35	8
Mdase	141	6	6	10	8	47	92	38	35	8
Mdase	142	8	6	10	8	48	89	37	35	8
Mdase	143	9	6	10	8	48	88	37	35	8
Mdase	144	9	6	10	8	48	89	37	35	8
Mdase	145	9	6	9	8	48	89	37	35	8
Mdase	146	9	6	9	8	48	91	37	35	8
Mdase	147	9	6	9	8	48	90	38	35	8
Mdase	148	9	6	9	6	47	90	38	35	8
Mdase	149	9	6	9	6	48	91	39	35	8
Mdase	150	9	6	9	6	48	90	38	35	8
Mdase	151	9	6	9	3	49	91	37	35	8
Mdase	152	10	6	9	3	49	92	37	35	8
Mdase	153	10	6	9	3	49	92	36	35	8
Mdase	154	10	6	8	3	49	92	36	35	8
Mdase	155	10	6	8	3	49	91	37	33	8
Mdase	156	9	6	9	3	49	91	37	33	8
Mdase	157	9	6	9	3	49	91	37	34	8
Mdase	158	9	6	9	3	49	91	37	33	8
Mdase	159	10	6	9	4	49	91	37	32	8
Mdase	160	9	6	9	4	49	89	37	32	8
Mdase	161	9	6	9	4	48	89	38	32	8
Mdase	162	9	6	9	4	48	89	39	32	8
Mdase	163	9	6	9	4	49	89	40	33	8
Mdase	164	9	6	8	4	49	89	41	33	8
Mdase	165	9	6	8	4	47	89	41	33	10
Mdase	166	8	6	6	4	47	90	41	32	10
Mdase	167	8	6	6	4	47	90	41	31	10
Mdase	168	8	6	6	4	47	90	42	31	10
Mdase	169	8	6	6	4	47	89	42	31	10
Mdase	170	8	6	6	4	47	88	42	30	10
Mdase	171	8	6	6	4	47	87	41	30	10
Mdase	172	8	6	6	4	47	87	41	29	10
Mdase	173	8	6	5	4	47	86	42	29	10
Mdase	174	8	6	4	4	48	86	42	28	10
Mdase	175	9	6	4	4	48	84	41	28	10
Mdase	176	9	6	4	4	47	84	42	28	10
Mdase	177	9	6	4	7	47	84	41	28	10
Mdase	178	10	7	4	6	46	83	41	28	10
Mdase	179	10	7	4	6	47	84	41	28	10
Mdase	180	10	6	4	6	45	84	41	27	10
Mdase	181	10	6	4	6	44	85	41	28	8
Mdase	182	10	6	4	6	43	85	41	28	8
Mdase	183	10	6	4	6	43	84	42	28	6
Mdase	184	10	6	4	6	43	84	42	27	6
Mdase	185	10	7	4	6	45	83	42	27	6
Mdase	186	10	7	4	6	44	83	42	28	6
Mdase	187	11	7	4	6	44	83	42	28	6
Mdase	188	11	7	4	6	43	83	43	29	6
Mdase	189	11	7	4	6	42	83	43	29	6
Mdase	190	11	7	4	6	42	86	43	29	6
Mdase	191	11	7	4	6	41	86	43	30	6
Mdase	192	11	7	4	6	41	83	43	30	6
Mdase	193	10	7	5	5	41	82	43	27	6
Mdase	194	10	7	5	5	41	82	43	27	6
Mdase	195	10	7	5	6	41	81	42	28	6
Mdase	196	10	7	5	6	40	81	43	28	6
Mdase	197	10	6	5	6	40	80	42	29	6
Mdase	198	10	6	4	6	42	80	42	30	6
Mdase	199	10	6	4	6	41	82	41	30	6
Mdase	200	10	6	4	6	42	81	41	30	8
Mdase	201	10	6	4	6	41	81	41	30	8
Mdase	202	10	6	4	6	41	80	42	30	8
Mdase	203	10	6	4	6	40	80	42	30	8
Mdase	204	10	6	4	6	39	81	43	30	8
Mdase	205	10	6	4	6	38	83	43	30	8
Mdase	206	10	6	4	6	37	85	41	30	8
Mdase	207	10	6	4	6	37	84	41	31	8
Mdase	208	10	6	4	6	37	85	41	31	8
Mdase	209	10	6	4	7	37	85	42	31	10
Mdase	210	11	6	4	7	37	83	42	31	10
Mdase	211	10	6	3	6	37	82	42	31	10
Mdase	212	10	6	3	6	37	84	42	30	10
Mdase	213	10	6	3	6	38	85	42	30	10
Mdase	214	10	5	3	6	38	84	40	30	8
Mdase	215	9	5	4	6	39	84	40	30	8
Mdase	216	9	5	4	6	37	83	39	30	8
Mdase	217	9	5	3	6	38	82	40	30	8
Mdase	218	9	5	3	7	38	81	41	31	8
Mdase	219	8	5	3	7	38	80	41	30	8
Mdase	220	8	6	3	7	38	79	41	29	8
Mdase	221	6	6	3	7	38	80	40	29	8
Mdase	222	6	6	3	7	39	80	40	30	8
Mdase	223	6	6	4	8	40	80	37	30	8
Mdase	224	6	6	4	8	41	80	38	30	8
Mdase	225	7	6	6	8	42	79	38	31	10
Mdase	226	7	6	6	8	42	79	38	31	10
Mdase	227	7	6	6	8	43	82	38	33	10
Mdase	228	6	6	6	8	43	82	38	33	10
Mdase	229	6	6	6	8	42	83	38	33	6
Mdase	230	6	6	7	8	42	82	36	33	6
Mdase	231	7	6	9	8	42	81	37	34	6
Mdase	232	7	6	8	9	42	83	37	35	6
Mdase	233	7	6	9	10	41	84	38	35	6
Mdase	234	7	6	9	10	41	84	38	35	6
Mdase	235	7	6	9	10	42	83	38	35	6
Mdase	236	7	6	9	10	40	84	39	35	6
Mdase	237	7	6	9	10	40	82	38	35	6
Mdase	238	7	6	9	10	40	82	39	35	6
Mdase	239	7	6	9	10	40	80	37	34	6
Mdase	240	8	6	9	10	40	79	35	33	6
Mdase	241	8	6	9	10	39	79	34	32	6
Mdase	242	9	6	9	11	39	80	33	32	6
Mdase	243	9	6	9	11	39	81	33	31	6
Mdase	244	9	6	9	12	39	81	33	31	6
Mdase	245	9	6	9	12	40	82	33	31	6
Mdase	246	9	6	9	12	41	82	33	29	6
Mdase	247	9	6	10	12	41	81	33	29	6
Mdase	248	9	6	10	12	41	79	33	29	6
Mdase	249	10	6	10	12	37	77	33	29	6
Mdase	250	9	5	10	12	37	78	33	29	6
Mdase	251	9	5	11	12	37	78	33	27	6
Mdase	252	9	5	11	12	37	78	33	28	6
Mdase	253	9	5	11	12	39	78	33	28	6
Mdase	254	11	5	11	14	39	78	33	28	6
Mdase	255	11	5	11	14	39	78	32	29	6
Mdase	256	11	5	11	6	11	19	17	18	4
Mdase	257	11	5	11	15	40	74	36	29	4
Mdase	258	11	5	11	15	38	76	36	29	4
Mdase	259	11	5	11	15	40	76	36	29	4
Mdase	260	11	6	11	14	40	75	36	29	4
Mdase	261	11	6	11	14	39	75	36	30	4
Mdase	262	13	6	11	14	39	75	35	30	4
Mdase	263	12	6	11	14	39	74	35	30	4
Mdase	264	12	6	11	14	39	75	35	30	4
Mdase	265	12	6	11	14	39	77	35	29	4
Mdase	266	12	5	11	14	39	77	35	30	4
Mdase	267	12	5	11	14	39	77	35	30	8
Mdase	268	12	5	11	14	39	78	35	31	6
Mdase	269	12	4	13	14	39	78	35	31	6
Mdase	270	12	4	12	14	38	76	35	31	6
Mdase	271	12	4	12	14	39	76	35	30	6
Mdase	272	12	4	12	14	39	76	35	30	6
Mdase	273	12	4	12	14	39	76	34	32	6
Mdase	274	12	4	12	15	40	76	34	32	8
Mdase	275	13	4	12	15	40	76	34	32	8
Mdase	276	13	4	12	15	39	76	35	32	8
Mdase	277	13	4	12	15	39	77	36	34	8
Mdase	278	13	4	12	12	38	77	37	35	8
Mdase	279	14	4	12	12	38	78	40	35	8
Mdase	280	14	4	13	12	40	79	40	35	8
Mdase	281	14	4	13	12	40	80	40	36	8
Mdase	282	14	4	13	12	41	80	39	36	8
Mdase	283	14	4	13	12	41	83	40	35	8
Mdase	284	14	5	13	13	41	86	40	35	12
Mdase	285	13	5	13	13	42	87	40	35	12
Mdase	286	14	5	13	13	43	87	40	35	20
Mdase	287	14	5	13	13	43	87	40	35	20
Mdase	288	14	5	13	13	44	87	39	35	20
Mdase	289	14	5	12	13	45	86	38	34	20
Mdase	290	14	5	12	13	44	86	37	34	22
Mdase	291	14	5	12	13	44	87	37	35	22
Mdase	292	14	5	12	13	45	86	37	35	22
Mdase	293	14	5	12	13	45	85	37	35	22
Mdase	294	14	5	12	13	45	85	36	35	22
Mdase	295	14	5	12	13	45	85	36	35	22
Mdase	296	14	5	12	13	45	85	35	35	24
Mdase	297	14	5	12	10	46	84	35	36	24
Mdase	298	14	5	12	9	47	85	35	36	24
Mdase	299	14	5	11	9	47	87	36	36	24
Mdase	300	14	5	10	8	47	87	35	36	22
Mdase	301	13	5	10	8	46	85	35	36	22
Mdase	302	13	5	10	8	46	86	34	36	22
Mdase	303	13	5	10	8	46	85	34	37	22
Mdase	304	13	5	10	8	48	85	35	38	22
Mdase	305	13	5	9	8	48	85	35	38	22
Mdase	306	13	6	9	8	47	85	35	38	22
Mdase	307	12	6	8	8	47	85	34	38	22
Mdase	308	12	7	6	8	47	86	35	38	22
Mdase	309	12	7	6	8	48	87	35	38	22
Mdase	310	11	7	6	8	48	88	34	38	22
Mdase	311	11	7	6	7	48	89	34	38	20
Mdase	312	11	7	6	7	47	90	34	39	20
Mdase	313	11	7	6	7	48	90	35	38	22
Mdase	314	11	7	6	7	48	90	35	37	22
Mdase	315	11	7	6	7	48	89	34	38	22
Mdase	316	11	7	6	7	47	91	34	38	22
Mdase	317	10	7	6	7	49	92	34	38	22
Mdase	318	9	7	6	7	49	92	34	37	22
Mdase	319	9	7	6	7	50	92	34	37	22
Mdase	320	9	7	6	6	53	93	34	37	22
Mdase	321	9	7	6	6	54	93	34	38	22
Mdase	322	9	7	6	6	54	93	34	38	22
Mdase	323	8	8	6	6	54	94	35	38	22
Mdase	324	8	8	7	6	54	94	35	36	22
Mdase	325	8	8	6	5	52	94	36	36	24
Mdase	326	8	8	6	5	53	95	37	37	24
Mdase	327	9	8	6	5	53	93	38	37	24
Mdase	328	9	7	5	5	54	94	37	38	24
Mdase	329	8	7	5	5	54	94	37	40	24
Mdase	330	7	7	5	5	53	93	37	40	26
Mdase	331	6	7	5	5	52	93	37	40	26
Mdase	332	6	7	5	5	52	93	37	39	26
Mdase	333	6	7	5	5	52	94	37	39	26
Mdase	334	6	7	5	5	53	94	38	38	26
Mdase	335	6	6	5	4	53	93	37	38	26
Mdase	336	6	6	6	4	53	93	37	37	26
Mdase	337	6	6	6	4	53	93	37	39	26
Mdase	338	4	6	6	4	53	93	37	40	26
Mdase	339	4	6	6	4	53	93	36	41	26
Mdase	340	4	6	6	4	52	92	37	41	26
Mdase	341	4	6	6	4	53	92	37	41	26
Mdase	342	4	6	6	4	52	90	38	41	26
Mdase	343	4	6	6	4	52	89	37	42	26
Mdase	344	4	6	8	3	52	89	38	42	26
Mdase	345	4	6	7	3	53	90	37	41	26
Mdase	346	4	6	6	2	54	90	37	41	28
Mdase	347	4	6	6	2	53	90	38	41	28
Mdase	348	4	6	6	3	53	90	37	42	28
Mdase	349	4	6	6	5	52	91	38	41	28
Mdase	350	4	6	6	5	52	91	38	42	28
Mdase	351	3	6	7	5	52	89	37	41	28
Mdase	352	3	6	7	6	51	90	38	41	28
Mdase	353	3	6	7	6	51	91	38	40	28
Mdase	354	2	6	7	6	51	91	38	40	28
Mdase	355	2	6	8	6	51	91	38	40	28
Mdase	356	2	6	7	6	52	89	38	39	28
Mdase	357	3	6	7	6	52	86	38	39	28
Mdase	358	3	6	7	6	53	85	37	37	30
Mdase	359	4	6	7	6	52	85	37	37	30
Mdase	360	4	6	7	6	53	87	37	38	30
Mdase	361	4	6	7	6	54	86	37	39	30
Mdase	362	3	6	8	6	52	87	37	39	30
Mdase	363	3	6	8	6	53	87	39	39	30
Mdase	364	3	6	8	6	53	86	39	39	26
Mdase	365	3	6	8	6	53	86	39	39	28
Mdase	366	3	6	8	7	54	87	39	40	28
Mdase	367	3	6	8	7	54	88	40	40	28
Mdase	368	3	6	9	7	55	88	40	40	26
Mdase	369	3	6	9	7	56	90	40	41	26
Mdase	370	3	6	9	7	57	91	41	41	26
Mdase	371	3	6	9	7	57	91	41	41	26
Mdase	372	3	6	9	7	58	92	41	41	26
Mdase	373	3	6	9	7	57	93	41	41	26
Mdase	374	3	6	9	7	57	96	41	42	26
Mdase	375	4	6	9	6	56	95	41	42	24
Mdase	376	4	6	9	6	56	95	41	42	24
Mdase	377	4	6	9	6	56	95	41	41	26
Mdase	378	4	6	9	6	57	94	41	40	26
Mdase	379	4	6	8	6	56	91	41	40	26
Mdase	380	4	6	5	6	57	92	24	28	26
Mdase	381	4	6	5	6	56	93	24	27	26
Mdase	382	4	6	5	6	56	95	23	28	26
Mdase	383	5	6	5	4	56	94	20	28	26
Mdase	384	5	6	5	4	56	92	20	28	26
Mdase	385	5	6	6	3	53	91	20	27	26
Mdase	386	5	6	10	3	54	90	39	40	26
Mdase	387	5	6	10	3	53	94	40	39	18
Mdase	388	5	6	9	3	53	94	40	38	18
Mdase	389	6	6	9	3	54	94	40	38	18
Mdase	390	6	6	9	3	55	94	41	38	18
Mdase	391	7	6	9	3	55	94	41	38	16
Mdase	392	7	6	9	4	55	94	41	37	16
Mdase	393	7	6	9	5	54	95	41	37	16
Mdase	394	7	6	11	5	53	94	41	37	16
Mdase	395	7	6	11	5	53	95	41	37	20
Mdase	396	7	6	11	5	53	96	41	38	20
Mdase	397	7	6	11	5	52	96	41	38	18
Mdase	398	7	6	11	5	52	96	41	41	18
Mdase	399	7	6	11	5	52	96	41	39	18
Mdase	400	7	6	11	5	51	94	41	39	18
Mdase	401	7	6	11	5	52	93	41	39	16
Mdase	402	7	7	11	5	52	93	39	41	16
Mdase	403	6	7	11	5	53	94	39	40	16
Mdase	404	6	8	12	5	53	94	39	39	16
Mdase	405	6	8	12	5	53	94	37	39	16
Mdase	406	6	8	13	5	51	96	37	39	16
Mdase	407	6	8	13	5	52	96	38	40	16
Mdase	408	6	8	13	5	52	97	39	40	16
Mdase	409	6	8	13	5	53	97	38	39	16
Mdase	410	6	8	13	5	54	98	37	39	16
Mdase	411	6	8	13	5	53	99	36	39	16
Mdase	412	6	7	12	5	52	99	36	39	16
Mdase	413	6	7	13	5	52	100	36	38	16
Mdase	414	6	7	13	5	52	100	36	39	14
Mdase	415	6	9	13	5	51	99	35	39	14
Mdase	416	6	9	13	5	51	98	35	39	16
Mdase	417	6	9	13	5	51	97	35	39	16
Mdase	418	6	9	13	5	52	97	35	39	16
Mdase	419	6	9	13	5	51	97	34	39	16
Mdase	420	6	9	13	6	53	97	34	38	16
Mdase	421	6	9	13	6	53	97	34	38	16
Mdase	422	6	9	13	6	54	97	35	39	16
Mdase	423	6	9	13	6	53	96	35	37	16
Mdase	424	6	9	13	6	52	97	35	38	16
Mdase	425	7	9	13	7	53	99	36	38	16
Mdase	426	7	9	12	7	53	100	36	38	14
Mdase	427	7	9	12	6	53	97	37	37	14
Mdase	428	7	9	12	8	53	97	37	38	14
Mdase	429	7	9	12	8	53	96	38	38	14
Mdase	430	7	9	12	8	51	95	37	38	14
Mdase	431	7	9	12	13	51	96	36	39	18
Mdase	432	7	9	11	13	51	97	36	39	18
Mdase	433	6	10	11	13	51	96	36	39	18
Mdase	434	6	9	11	13	51	94	36	38	18
Mdase	435	6	9	11	13	50	92	36	38	18
Mdase	436	6	9	11	13	51	91	36	37	18
Mdase	437	6	9	9	16	51	90	36	37	18
Mdase	438	7	9	9	16	50	91	36	36	18
Mdase	439	7	9	10	16	49	91	37	36	18
Mdase	440	7	9	10	16	49	91	37	36	18
Mdase	441	7	9	10	16	49	91	37	36	18
Mdase	442	7	9	10	16	49	90	38	36	20
Mdase	443	7	9	10	16	47	91	38	34	20
Mdase	444	7	9	9	16	48	92	38	34	20
Mdase	445	7	9	9	16	47	92	37	34	20
Mdase	446	7	9	9	16	44	93	38	34	20
Mdase	447	7	9	9	17	43	92	38	34	20
Mdase	448	7	9	9	17	43	92	40	34	20
Mdase	449	7	9	9	16	43	91	40	35	20
Mdase	450	7	9	9	17	43	89	39	35	20
Mdase	451	6	9	9	17	43	90	39	35	20
Mdase	452	6	9	9	17	42	91	39	35	20
Mdase	453	6	9	9	16	41	90	37	35	20
Mdase	454	6	9	9	16	40	91	37	35	20
Mdase	455	6	8	9	16	40	90	37	34	20
Mdase	456	6	8	9	17	40	91	37	35	20
Mdase	457	7	8	9	17	40	92	36	36	18
Mdase	458	7	7	10	17	40	91	37	36	18
Mdase	459	7	7	10	17	40	91	37	35	16
Mdase	460	6	7	10	17	39	90	37	34	16
Mdase	461	6	7	9	17	39	90	37	34	16
Mdase	462	6	7	9	17	39	90	36	34	16
Mdase	463	6	7	8	17	39	89	37	32	16
Mdase	464	6	7	8	17	39	90	37	32	16
Mdase	465	5	7	9	17	39	90	37	31	16
Mdase	466	5	7	9	17	40	91	35	31	14
Mdase	467	4	7	9	17	39	90	35	31	14
Mdase	468	4	7	9	17	39	92	36	31	14
Mdase	469	4	7	9	17	38	91	36	31	14
Mdase	470	5	7	7	17	38	91	36	31	14
Mdase	471	5	7	7	17	37	91	36	31	14
Mdase	472	5	7	7	17	36	93	36	32	12
Mdase	473	5	7	7	17	36	94	35	33	12
Mdase	474	5	6	7	17	37	93	34	33	12
Mdase	475	5	6	7	17	37	93	34	33	12
Mdase	476	5	6	7	17	38	94	35	33	12
Mdase	477	5	6	6	17	37	94	35	33	14
Mdase	478	5	6	6	17	37	94	36	33	12
Mdase	479	5	6	6	17	38	93	36	33	12
Mdase	480	5	6	6	20	38	93	36	32	12
Mdase	481	6	6	6	20	39	93	37	33	12
Mdase	482	6	6	6	19	38	92	37	32	12
Mdase	483	6	6	5	19	38	94	38	32	10
Mdase	484	6	6	5	19	37	91	37	32	10
Mdase	485	6	6	5	19	37	91	36	34	10
Mdase	486	6	6	5	20	37	90	37	32	10
Mdase	487	6	6	5	20	36	90	37	32	10
Mdase	488	6	6	5	20	37	91	37	32	10
Mdase	489	6	6	5	20	36	93	35	33	10
Mdase	490	6	6	4	20	36	93	36	33	10
Mdase	491	6	6	4	20	36	93	37	33	10
Mdase	492	6	6	4	20	35	93	38	33	10
Mdase	493	6	6	4	19	35	95	38	32	10
Mdase	494	7	6	4	17	34	97	38	32	10
Mdase	495	7	6	4	18	34	96	38	31	10
Mdase	496	7	6	3	18	33	94	37	31	10
Mdase	497	7	6	4	18	34	95	38	31	10
Mdase	498	7	6	4	18	33	95	38	30	10
Mdase	499	7	6	4	18	34	97	37	30	6
Mdase	500	7	6	4	18	35	98	38	30	6
Mdase	501	7	7	4	18	37	98	38	30	6
Mdase	502	7	8	4	18	38	99	39	31	6
Mdase	503	7	8	4	18	39	101	39	31	6
Mdase	504	7	8	4	18	38	100	39	33	6
Mdase	505	7	8	4	18	38	100	39	33	6
Mdase	506	6	8	4	18	36	101	39	32	6
Mdase	507	7	8	4	18	37	102	39	33	6
Mdase	508	7	8	4	18	36	102	38	32	6
Mdase	509	7	8	5	15	36	101	37	31	6
Mdase	510	7	8	5	15	36	102	37	31	6
Mdase	511	7	8	5	15	36	100	37	32	8
Mdase	512	6	9	5	15	35	101	37	32	8
Mdase	513	6	9	5	16	35	102	36	32	8
Mdase	514	6	9	5	14	35	102	36	32	6
Mdase	515	6	9	4	14	34	102	36	32	6
Mdase	516	6	9	4	14	33	102	35	32	6
Mdase	517	6	9	4	14	33	101	35	32	4
Mdase	518	5	9	4	14	34	99	36	32	4
Mdase	519	5	9	4	14	34	98	36	32	4
Mdase	520	5	8	4	8	34	97	36	32	8
Mdase	521	5	8	4	8	34	97	37	32	8
Mdase	522	5	8	4	8	36	97	37	31	8
Mdase	523	5	8	5	8	37	97	38	31	8
Mdase	524	5	8	5	8	37	95	38	28	8
Mdase	525	5	8	5	8	37	93	38	28	8
Mdase	526	5	8	5	8	37	93	39	29	8
Mdase	527	5	8	5	8	36	94	39	30	8
Mdase	528	5	8	5	7	36	95	39	28	8
Mdase	529	5	8	5	6	35	96	40	28	8
Mdase	530	5	8	5	6	35	97	40	28	8
Mdase	531	5	8	5	6	35	97	40	28	8
Mdase	532	5	8	5	6	35	96	40	28	8
Mdase	533	5	8	5	6	35	94	39	27	8
Mdase	534	4	8	5	6	34	94	38	27	8
Mdase	535	4	8	5	6	36	94	38	27	8
Mdase	536	4	8	5	6	35	94	39	29	8
Mdase	537	4	8	5	6	35	94	39	29	8
Mdase	538	4	8	5	6	36	92	39	29	10
Mdase	539	4	8	5	7	36	92	39	29	10
Mdase	540	4	8	5	7	35	91	40	28	10
Mdase	541	4	8	4	7	35	92	40	28	10
Mdase	542	4	8	4	7	35	92	41	28	10
Mdase	543	4	8	4	7	35	92	41	28	10
Mdase	544	4	8	4	5	34	93	44	28	10
Mdase	545	3	8	4	5	34	93	44	28	10
Mdase	546	3	8	4	5	32	92	44	29	10
Mdase	547	3	8	4	5	32	91	45	30	10
Mdase	548	3	8	4	4	32	91	44	31	10
Mdase	549	3	8	4	5	33	91	44	31	10
Mdase	550	3	8	4	5	33	92	45	30	10
Mdase	551	3	8	4	5	33	92	45	30	10
Mdase	552	3	8	4	5	33	93	45	31	10
Mdase	553	3	8	4	5	33	93	45	31	10
Mdase	554	3	8	4	5	33	94	45	30	10
Mdase	555	3	7	4	5	34	95	44	30	10
Mdase	556	2	7	4	6	34	94	44	30	10
Mdase	557	2	7	4	6	34	93	44	29	10
Mdase	558	2	7	4	6	34	93	44	29	10
Mdase	559	2	7	4	6	34	89	44	29	10
Mdase	560	2	7	4	6	34	90	45	29	10
Mdase	561	2	7	4	6	34	91	46	29	10
Mdase	562	2	7	4	6	33	91	46	29	10
Mdase	563	2	8	4	6	33	92	47	30	10
Mdase	564	2	8	4	6	34	92	47	30	10
Mdase	565	2	6	4	6	34	94	47	31	10
Mdase	566	2	6	4	6	34	94	46	32	10
Mdase	567	2	6	4	6	34	93	46	33	10
Mdase	568	2	6	4	6	35	93	46	33	10
Mdase	569	2	6	4	6	37	93	46	33	10
Mdase	570	1	6	4	7	38	92	46	33	10
Mdase	571	1	6	4	7	37	94	47	33	10
Mdase	572	1	6	3	7	37	95	48	33	10
Mdase	573	2	6	3	7	37	96	51	33	10
Mdase	574	2	6	3	7	37	96	49	33	10
Mdase	575	2	6	3	7	37	94	48	32	10
Mdase	576	2	6	3	7	37	91	48	32	8
Mdase	577	2	6	3	7	37	91	48	32	8
Mdase	578	2	6	3	7	37	91	47	31	6
Mdase	579	2	6	3	7	37	91	47	30	6
Mdase	580	2	6	3	7	37	92	47	30	6
Mdase	581	2	6	3	7	37	90	46	30	6
Mdase	582	2	6	3	7	37	89	46	29	6
Mdase	583	1	6	3	7	37	88	46	28	6
Mdase	584	1	5	3	7	37	88	45	28	6
Mdase	585	1	5	3	7	37	88	45	28	6
Mdase	586	1	5	2	7	37	87	45	31	6
Mdase	587	1	6	2	6	37	86	45	30	6
Mdase	588	1	6	2	6	37	86	45	30	6
Mdase	589	1	6	2	6	37	85	44	30	6
Mdase	590	1	6	2	6	37	84	44	29	6
Mdase	591	2	6	2	6	37	84	44	29	6
Mdase	592	2	6	2	6	36	84	44	29	6
Mdase	593	2	6	2	6	36	81	44	29	6
Mdase	594	2	6	2	6	36	79	43	30	6
Mdase	595	2	6	2	6	36	78	44	29	6
Mdase	596	2	6	2	5	36	76	44	30	6
Mdase	597	2	6	2	5	36	75	44	31	6
Mdase	598	2	6	1	3	24	70	38	26	4
Mdase	599	2	6	1	3	24	70	38	25	4
Mdase	600	2	6	1	3	24	69	38	26	4
Mdase	601	2	6	1	3	24	69	39	26	4
Mdase	602	2	6	1	3	22	68	38	26	4
Mdase	603	2	6	0	3	22	67	38	26	4
Mdase	604	2	6	0	3	22	67	38	26	4
Mdase	605	2	6	0	3	22	67	39	26	4
Mdase	606	2	6	0	3	22	67	39	26	4
Mdase	607	2	6	0	3	22	67	39	26	4
Mdase	608	2	6	0	3	24	67	39	26	4
Mdase	609	2	6	0	3	25	68	38	26	4
Mdase	610	2	6	0	3	25	68	38	27	4
Mdase	611	2	6	0	4	31	86	41	30	4
Mdase	612	2	6	0	4	31	85	40	30	2
Mdase	613	2	6	0	4	31	86	40	32	2
Mdase	614	2	6	0	3	31	89	41	32	2
Mdase	615	2	6	0	3	31	88	41	32	4
Mdase	616	3	6	0	3	32	89	40	32	4
Mdase	617	3	6	0	3	32	88	40	34	4
Mdase	618	3	6	0	3	33	88	40	34	4
Mdase	619	3	6	0	3	33	88	40	36	4
Mdase	620	3	7	0	3	33	88	40	36	4
Mdase	621	3	7	0	3	33	89	39	36	4
Mdase	622	4	7	0	3	33	90	39	36	4
Mdase	623	4	7	0	3	33	90	38	36	4
Mdase	624	4	7	0	3	33	91	38	36	4
Mdase	625	4	7	0	5	33	92	38	37	4
Mdase	626	4	7	0	5	33	93	38	38	4
Mdase	627	4	7	0	5	33	94	38	38	4
Mdase	628	4	7	0	5	33	94	36	39	8
Mdase	629	4	7	0	5	34	95	36	39	8
Mdase	630	4	7	0	5	34	95	36	37	8
Mdase	631	4	7	0	5	34	96	36	37	8
Mdase	632	4	7	0	5	34	98	36	37	8
Mdase	633	4	7	0	5	33	99	36	36	8
Mdase	634	4	7	0	5	33	98	36	37	8
Mdase	635	4	7	0	5	34	98	36	37	10
Mdase	636	4	7	0	5	35	98	36	37	10
Mdase	637	4	7	0	5	35	98	36	36	10
Mdase	638	4	7	0	5	35	98	36	36	10
Mdase	639	4	7	0	6	36	99	36	36	8
Mdase	640	6	7	0	6	36	95	36	36	8
Mdase	641	6	7	0	6	36	95	36	37	10
Mdase	642	6	7	0	6	36	95	36	37	10
Mdase	643	6	7	0	6	36	94	37	37	10
Mdase	644	6	7	0	5	35	92	36	37	10
Mdase	645	6	7	0	5	35	90	36	38	10
Mdase	646	6	7	0	5	36	89	36	38	10
Mdase	647	6	7	0	5	36	89	35	38	10
Mdase	648	6	7	0	5	34	87	35	38	10
Mdase	649	6	7	0	5	33	84	34	38	10
Mdase	650	6	7	0	5	33	83	34	38	10
Mdase	651	6	7	0	5	33	83	34	38	10
Mdase	652	6	6	0	5	33	85	34	37	10
Mdase	653	6	5	0	5	37	86	35	38	10
Mdase	654	6	6	0	5	39	89	35	38	10
Mdase	655	6	6	0	5	39	90	34	38	10
Mdase	656	7	6	0	5	39	91	34	39	10
Mdase	657	7	6	0	4	39	90	34	39	10
Mdase	658	7	6	0	4	39	91	34	39	10
Mdase	659	7	6	1	4	38	91	34	40	10
Mdase	660	7	7	1	5	38	90	34	40	10
Mdase	661	8	7	1	5	35	90	35	40	10
Mdase	662	8	6	1	5	35	90	34	39	10
Mdase	663	8	6	1	5	36	90	34	39	10
Mdase	664	8	6	1	5	36	89	34	39	10
Mdase	665	8	6	1	5	38	89	35	40	10
Mdase	666	8	6	1	5	40	91	34	40	10
Mdase	667	7	6	1	5	42	93	34	41	10
Mdase	668	7	6	1	6	45	92	33	41	10
Mdase	669	7	6	1	6	45	92	33	41	10
Mdase	670	8	6	1	6	45	93	30	41	10
Mdase	671	8	6	1	6	45	94	30	41	10
Mdase	672	9	6	1	6	45	94	31	40	10
Mdase	673	9	6	1	6	45	94	31	40	10
Mdase	674	9	6	1	6	44	94	31	39	10
Mdase	675	9	6	1	8	43	94	32	40	10
Mdase	676	9	7	1	8	43	95	31	40	10
Mdase	677	9	7	1	8	42	95	30	41	10
Mdase	678	9	7	1	8	43	95	29	40	10
Mdase	679	9	7	1	8	43	95	29	40	10
Mdase	680	9	7	1	8	44	94	29	40	10
Mdase	681	9	7	1	8	44	93	29	40	10
Mdase	682	9	8	1	8	44	92	29	40	10
Mdase	683	9	8	1	8	43	90	28	38	10
Mdase	684	9	8	1	8	43	89	28	38	10
Mdase	685	9	8	1	8	43	88	28	39	10
Mdase	686	9	8	1	8	43	88	27	40	8
Mdase	687	9	8	1	8	43	88	26	40	8
Mdase	688	9	8	1	8	43	88	26	40	8
Mdase	689	9	8	1	8	44	89	25	40	8
Mdase	690	9	8	1	8	43	89	26	40	10
Mdase	691	9	8	1	8	43	90	25	39	10
Mdase	692	8	8	1	8	46	92	28	39	10
Mdase	693	8	8	1	8	46	92	28	39	10
Mdase	694	8	8	2	8	45	92	28	39	10
Mdase	695	8	8	2	8	44	92	28	38	12
Mdase	696	8	8	2	8	44	92	28	38	12
Mdase	697	8	7	3	8	44	92	27	38	12
Mdase	698	8	7	3	8	44	92	25	38	12
Mdase	699	8	7	3	8	44	93	22	38	12
Mdase	700	8	7	3	8	45	93	23	39	12
Mdase	701	8	7	3	8	46	92	23	40	12
Mdase	702	8	7	3	8	47	93	23	40	12
Mdase	703	8	7	3	8	48	93	23	41	12
Mdase	704	8	7	3	7	49	95	23	41	12
Mdase	705	8	7	3	7	48	93	23	41	12
Mdase	706	9	7	3	7	48	92	23	41	12
Mdase	707	9	7	3	7	47	93	24	41	12
Mdase	708	9	7	3	7	47	93	24	41	12
Mdase	709	9	7	3	7	46	94	23	42	12
Mdase	710	9	7	3	7	47	93	21	41	12
Mdase	711	9	7	3	7	47	92	22	41	12
Mdase	712	9	7	3	7	46	92	23	39	12
Mdase	713	9	6	3	7	46	91	23	39	12
Mdase	714	9	6	3	7	46	92	22	39	14
Mdase	715	9	6	3	5	46	93	22	40	14
Mdase	716	7	6	3	5	47	94	22	39	12
Mdase	717	7	6	3	5	47	97	22	39	12
Mdase	718	7	6	3	5	47	97	22	39	12
Mdase	719	7	6	3	5	48	98	22	39	12
Mdase	720	7	6	3	5	49	99	22	38	12
Mdase	721	7	6	3	5	49	99	21	38	12
Mdase	722	6	6	3	5	48	98	21	37	12
Mdase	723	6	6	3	4	47	98	21	36	12
Mdase	724	6	6	3	4	48	98	21	36	12
Mdase	725	6	6	3	4	48	98	21	37	12
Mdase	726	6	6	3	2	48	98	21	36	12
Mdase	727	6	6	3	2	49	96	20	36	12
Mdase	728	6	6	3	2	49	96	20	36	14
Mdase	729	6	6	3	2	49	96	20	36	14
Mdase	730	6	6	3	3	48	96	20	36	14
Mdase	731	6	6	3	4	48	95	19	36	14
Mdase	732	5	6	3	4	47	95	19	36	14
Mdase	733	5	6	3	4	48	93	19	37	14
Mdase	734	5	6	3	4	48	94	20	37	14
Mdase	735	5	6	2	4	48	96	20	37	14
Mdase	736	5	6	2	4	48	95	20	36	12
Mdase	737	4	5	2	4	51	95	20	34	12
Mdase	738	4	5	2	4	51	94	21	34	12
Mdase	739	4	5	2	4	51	93	21	32	12
Mdase	740	4	5	2	4	51	91	20	32	12
Mdase	741	4	5	2	4	51	90	19	32	12
Mdase	742	4	5	2	4	50	91	19	32	10
Mdase	743	4	5	2	4	51	91	19	32	10
Mdase	744	4	5	2	4	50	94	19	32	10
Mdase	745	4	5	2	4	50	94	19	30	10
Mdase	746	3	5	2	4	50	95	19	29	10
Mdase	747	3	5	2	4	51	96	19	29	10
Mdase	748	2	5	2	4	51	96	20	28	10
Mdase	749	2	5	2	4	50	96	20	28	10
Mdase	750	2	5	2	4	50	95	20	28	8
Mdase	751	2	5	2	4	50	96	20	28	8
Mdase	752	2	5	2	4	50	96	21	27	8
Mdase	753	2	5	2	4	50	95	21	27	8
Mdase	754	2	5	2	4	50	95	21	26	8
Mdase	755	2	5	2	4	49	95	21	27	8
Mdase	756	2	5	2	4	49	95	23	28	8
Mdase	757	2	5	2	4	50	94	24	28	8
Mdase	758	2	5	2	4	52	94	25	29	6
Mdase	759	2	5	2	4	52	95	27	29	6
Mdase	760	2	5	2	4	52	94	27	28	6
Mdase	761	2	5	2	4	51	94	27	28	6
Mdase	762	2	5	2	4	50	93	27	28	6
Mdase	763	2	5	2	4	50	93	27	28	6
Mdase	764	2	5	2	4	50	93	27	28	6
Mdase	765	2	5	2	4	49	93	27	28	6
Mdase	766	2	5	2	4	48	91	27	28	6
Mdase	767	2	5	1	3	41	81	25	24	6
Mdase	768	2	5	1	3	41	81	25	24	6
Mdase	769	2	5	1	2	41	80	24	24	8
Mdase	770	2	4	1	2	42	80	24	24	8
Mdase	771	3	4	1	2	42	80	24	25	8
Mdase	772	3	4	1	2	42	80	24	25	8
Mdase	773	3	4	0	2	42	78	24	25	8
Mdase	774	2	4	0	4	43	82	25	26	10
Mdase	775	2	4	0	4	44	82	25	26	10
Mdase	776	2	4	0	4	44	83	25	26	10
Mdase	777	2	4	0	5	44	84	25	26	10
Mdase	778	2	4	0	5	45	86	25	26	10
Mdase	779	2	4	0	5	45	87	26	25	10
Mdase	780	2	4	0	5	45	87	26	25	10
Mdase	781	2	4	0	5	45	88	26	25	10
Mdase	782	1	4	0	5	45	88	27	24	10
Mdase	783	1	4	0	5	45	87	27	24	10
Mdase	784	1	4	0	5	45	85	28	24	10
Mdase	785	1	4	0	5	45	85	28	23	10
Mdase	786	1	4	0	5	45	85	28	23	10
Mdase	787	1	4	0	5	45	85	25	21	10
Mdase	788	1	4	0	5	46	85	25	20	10
Mdase	789	1	4	0	5	45	85	25	20	10
Mdase	790	1	4	0	5	44	83	25	20	10
Mdase	791	3	4	0	5	43	83	24	20	10
Mdase	792	3	4	0	5	41	82	24	20	10
Mdase	793	3	4	0	5	39	81	23	20	8
Mdase	794	3	4	0	5	36	81	23	20	8
Mdase	795	3	4	0	5	36	81	23	21	8
Mdase	796	3	4	0	5	36	82	23	21	6
Mdase	797	3	5	0	5	37	86	24	22	6
Mdase	798	3	5	0	5	37	86	24	22	6
Mdase	799	3	5	0	5	37	86	25	21	6
Mdase	800	3	6	0	5	37	84	25	20	6
Mdase	801	3	6	1	5	37	84	25	20	6
Mdase	802	3	6	1	5	38	86	30	23	6
Mdase	803	3	7	3	5	37	88	30	22	6
Mdase	804	5	7	3	5	37	86	30	22	6
Mdase	805	5	6	3	5	38	84	30	22	6
Mdase	806	5	6	3	5	36	83	30	22	6
Mdase	807	5	6	3	5	35	82	31	22	6
Mdase	808	5	6	3	5	35	82	31	23	6
Mdase	809	6	6	3	5	34	82	31	23	6
Mdase	810	6	5	3	6	34	83	31	25	6
Mdase	811	6	5	3	7	34	83	31	24	6
Mdase	812	6	5	3	7	34	83	31	24	6
Mdase	813	6	5	3	7	34	84	31	24	6
Mdase	814	6	5	3	7	34	83	31	25	6
Mdase	815	7	5	3	7	33	83	31	24	4
Mdase	816	7	5	3	7	33	84	31	24	4
Mdase	817	8	5	3	7	33	86	31	25	4
Mdase	818	8	5	4	7	33	86	30	26	4
Mdase	819	8	5	4	9	33	87	30	27	4
Mdase	820	8	5	4	9	33	87	30	27	4
Mdase	821	8	5	4	9	33	88	30	27	4
Mdase	822	8	5	4	10	33	87	30	27	4
Mdase	823	8	5	4	10	33	86	30	26	4
Mdase	824	8	5	4	10	33	86	30	27	4
Mdase	825	9	5	4	11	33	88	30	27	4
Mdase	826	9	4	4	11	33	89	29	27	4
Mdase	827	9	4	4	11	33	90	29	26	4
Mdase	828	9	4	4	12	33	91	29	26	4
Mdase	829	9	4	4	13	33	91	29	26	4
Mdase	830	9	4	4	13	33	91	29	26	4
Mdase	831	9	4	4	13	34	93	29	26	4
Mdase	832	9	3	4	13	34	94	30	26	4
Mdase	833	9	3	4	13	35	94	29	26	4
Mdase	834	9	3	4	13	35	95	29	26	4
Mdase	835	9	3	4	13	35	98	29	26	4
Mdase	836	9	3	4	15	35	100	29	26	4
Mdase	837	9	3	4	16	35	100	29	27	4
Mdase	838	9	3	4	16	35	99	28	27	4
Mdase	839	9	3	4	16	37	98	29	28	4
Mdase	840	9	3	4	16	38	96	29	28	4
Mdase	841	9	3	4	16	39	96	29	27	4
Mdase	842	9	3	4	16	38	95	29	27	4
Mdase	843	9	3	4	16	38	95	29	27	4
Mdase	844	9	3	4	16	38	96	29	27	4
Mdase	845	9	3	4	16	37	98	29	28	4
Mdase	846	9	3	4	16	36	97	29	28	4
Mdase	847	8	3	4	16	36	97	29	28	4
Mdase	848	8	3	4	16	36	97	29	28	4
Mdase	849	8	3	4	16	36	97	29	28	4
Mdase	850	8	4	4	16	35	96	29	29	4
Mdase	851	8	4	4	16	37	96	30	28	4
Mdase	852	8	4	4	16	37	97	30	29	4
Mdase	853	8	4	4	16	37	96	30	29	4
Mdase	854	8	4	4	16	37	96	30	30	4
Mdase	855	8	4	4	16	38	94	31	30	4
Mdase	856	8	4	3	16	38	93	31	30	4
Mdase	857	8	4	3	16	39	94	31	31	4
Mdase	858	8	4	3	16	39	96	31	33	4
Mdase	859	8	4	3	16	38	97	31	32	6
Mdase	860	8	4	3	16	36	96	30	33	6
Mdase	861	8	4	3	16	35	97	31	33	8
Mdase	862	8	5	3	16	35	96	31	33	8
Mdase	863	9	5	3	16	33	97	31	34	8
Mdase	864	9	5	3	17	33	98	30	34	8
Mdase	865	9	5	3	17	33	97	30	35	8
Mdase	866	9	5	3	16	33	96	30	35	6
Mdase	867	7	5	3	16	33	96	30	35	6
Mdase	868	7	5	3	16	33	95	31	35	6
Mdase	869	7	5	3	16	32	96	31	35	6
Mdase	870	7	5	3	16	32	97	31	35	4
Mdase	871	7	5	3	16	32	97	32	35	4
Mdase	872	8	5	3	17	33	98	32	36	4
Mdase	873	8	5	3	16	33	98	32	38	4
Mdase	874	8	5	3	16	33	98	32	38	4
Mdase	875	8	5	3	16	33	97	32	38	4
Mdase	876	8	5	3	16	33	97	32	38	4
Mdase	877	8	5	3	16	33	98	32	38	4
Mdase	878	8	5	3	14	33	98	31	38	4
Mdase	879	8	5	1	14	33	98	32	38	4
Mdase	880	6	5	1	15	34	99	32	38	4
Mdase	881	6	5	1	15	35	100	29	36	4
Mdase	882	6	5	1	15	35	100	29	35	4
Mdase	883	6	5	1	15	35	100	30	36	4
Mdase	884	6	5	1	15	33	101	31	37	4
Mdase	885	6	5	2	15	34	100	31	38	4
Mdase	886	5	5	2	15	35	98	31	40	4
Mdase	887	5	5	2	15	35	100	32	40	4
Mdase	888	5	6	2	15	34	100	32	40	4
Mdase	889	5	6	2	15	34	102	33	40	4
Mdase	890	5	6	2	17	34	103	32	41	4
Mdase	891	4	6	2	17	34	104	32	42	4
Mdase	892	4	6	2	17	34	104	31	42	4
Mdase	893	4	6	2	17	36	104	31	43	4
Mdase	894	4	6	1	16	37	105	31	44	4
Mdase	895	4	6	1	16	37	102	31	44	4
Mdase	896	4	6	1	16	36	102	30	44	4
Mdase	897	4	6	1	16	36	101	30	43	4
Mdase	898	4	6	1	16	36	100	30	42	4
Mdase	899	4	7	1	16	37	100	29	42	4
Mdase	900	3	7	1	16	37	103	29	42	4
Mdase	901	4	7	1	15	36	103	29	42	4
Mdase	902	4	7	1	15	36	104	29	41	4
Mdase	903	4	7	1	14	36	104	29	41	4
Mdase	904	4	7	1	14	35	104	29	41	4
Mdase	905	4	7	1	13	35	105	29	41	4
Mdase	906	4	7	1	11	36	103	29	41	4
Mdase	907	4	7	1	11	36	104	29	42	4
Mdase	908	4	7	1	11	36	104	30	42	4
Mdase	909	4	7	1	11	36	102	30	42	4
Mdase	910	4	7	1	11	36	102	29	42	4
Mdase	911	4	7	1	10	36	102	29	43	4
Mdase	912	4	8	1	9	36	102	29	43	4
Mdase	913	4	8	1	9	36	103	29	41	4
Mdase	914	4	8	1	9	35	104	29	42	4
Mdase	915	4	8	1	9	35	104	28	42	4
Mdase	916	4	8	1	11	36	104	28	42	4
Mdase	917	4	8	1	10	39	105	30	43	4
Mdase	918	4	8	1	10	39	105	28	43	4
Mdase	919	4	8	1	10	40	106	28	43	4
Mdase	920	4	8	1	9	40	106	28	44	4
Mdase	921	4	8	1	9	40	106	28	43	4
Mdase	922	4	8	1	9	40	105	28	43	4
Mdase	923	4	8	1	8	39	103	28	43	4
Mdase	924	4	8	1	8	39	106	29	43	4
Mdase	925	4	8	1	8	39	106	27	43	4
Mdase	926	4	8	1	8	40	106	27	43	4
Mdase	927	5	8	1	8	41	108	27	43	4
Mdase	928	5	8	2	8	40	107	29	44	4
Mdase	929	5	8	2	8	40	107	30	44	4
Mdase	930	5	8	2	8	42	107	31	45	4
Mdase	931	5	8	2	7	42	108	32	45	4
Mdase	932	5	8	2	6	44	108	32	46	4
Mdase	933	5	8	2	6	44	110	31	48	4
Mdase	934	5	8	2	6	44	108	30	48	4
Mdase	935	6	8	2	6	44	108	30	48	4
Mdase	936	6	8	2	6	44	108	30	48	4
Mdase	937	6	8	2	5	45	108	30	49	4
Mdase	938	6	8	2	5	45	108	30	48	4
Mdase	939	7	8	2	5	45	108	30	49	4
Mdase	940	6	8	2	5	45	109	30	48	4
Mdase	941	6	8	2	5	45	110	31	48	4
Mdase	942	6	8	2	5	45	110	31	48	4
Mdase	943	6	8	2	3	46	110	31	47	4
Mdase	944	6	8	2	3	45	111	32	46	4
Mdase	945	6	8	2	4	45	111	32	46	4
Mdase	946	6	8	2	4	46	111	32	46	4
Mdase	947	6	8	2	4	46	111	32	46	4
Mdase	948	6	7	2	4	45	109	32	47	4
Mdase	949	5	7	2	4	45	109	32	47	4
Mdase	950	5	7	2	3	46	110	32	46	4
Mdase	951	5	7	2	3	46	110	32	46	4
Mdase	952	6	6	2	3	46	111	32	47	4
Mdase	953	6	6	2	3	45	110	32	47	4
Mdase	954	6	5	2	3	44	107	32	47	4
Mdase	955	6	5	2	4	44	108	32	47	4
Mdase	956	7	5	2	4	43	108	32	47	4
Mdase	957	8	6	2	4	42	108	33	47	4
Mdase	958	8	6	2	4	42	106	31	48	4
Mdase	959	8	6	2	5	41	108	31	48	4
Mdase	960	8	6	2	5	41	108	31	48	2
Mdase	961	8	6	1	5	42	109	31	47	2
Mdase	962	8	6	1	5	41	108	31	47	0
Mdase	963	9	7	1	5	41	107	31	46	0
Mdase	964	9	7	1	6	41	105	31	46	0
Mdase	965	9	7	1	6	39	104	30	45	0
Mdase	966	9	7	1	6	39	104	30	46	0
Mdase	967	9	7	1	7	39	104	30	47	0
Mdase	968	9	7	1	7	39	101	30	47	0
Mdase	969	8	7	2	7	40	100	30	47	0
Mdase	970	8	7	2	8	41	101	30	47	0
Mdase	971	8	7	2	8	41	101	31	46	0
Mdase	972	8	7	2	9	42	100	31	46	0
Mdase	973	8	7	2	10	41	99	31	46	0
Mdase	974	8	7	2	10	41	100	31	46	2
Mdase	975	8	7	2	10	41	101	31	47	2
Mdase	976	8	7	2	10	41	98	31	46	2
Mdase	977	7	7	2	10	40	99	30	46	2
Mdase	978	7	7	2	10	40	97	30	44	2
Mdase	979	7	7	2	10	40	96	30	43	2
Mdase	980	7	7	2	10	40	98	30	44	2
Mdase	981	7	7	2	10	41	98	29	45	2
Mdase	982	7	7	3	12	41	95	30	46	2
Mdase	983	7	8	3	13	42	95	30	46	2
Mdase	984	8	8	3	13	43	94	30	45	2
Mdase	985	8	8	3	13	44	93	31	46	2
Mdase	986	8	8	3	13	45	91	32	47	2
Mdase	987	8	8	3	13	45	90	31	48	2
Mdase	988	8	8	3	13	46	90	31	48	2
Mdase	989	8	8	3	13	45	90	31	48	6
Mdase	990	8	9	3	13	46	91	32	48	6
Mdase	991	9	9	3	13	46	91	32	47	6
Mdase	992	9	9	3	13	46	91	32	48	6
Mdase	993	9	9	3	13	46	93	32	47	6
Mdase	994	9	9	4	12	46	93	31	47	6
Mdase	995	9	9	4	12	46	93	31	48	6
Mdase	996	9	9	4	14	46	91	32	49	6
Mdase	997	10	9	4	14	46	91	31	51	6
Mdase	998	10	9	4	14	46	91	31	51	6
Mdase	999	10	9	4	14	46	93	31	49	6
Mdase	1000	10	8	4	14	48	93	30	49	6
Mdase	1001	10	8	4	14	50	94	30	48	6
Mdase	1002	10	8	3	15	51	95	31	48	6
Mdase	1003	9	8	3	17	52	96	31	48	6
Mdase	1004	9	8	3	17	53	95	32	48	6
Mdase	1005	9	8	3	17	55	96	32	49	6
Mdase	1006	9	8	3	17	54	97	32	49	6
Mdase	1007	10	8	3	17	53	98	32	49	6
Mdase	1008	10	8	3	17	53	98	31	49	6
Mdase	1009	10	8	3	17	52	94	29	48	6
Mdase	1010	10	8	3	17	52	93	29	47	6
Mdase	1011	9	8	3	17	51	93	29	46	6
Mdase	1012	9	7	3	17	51	92	30	44	6
Mdase	1013	9	7	3	17	51	92	29	45	6
Mdase	1014	8	7	3	17	52	91	29	45	6
Mdase	1015	8	8	3	17	52	91	28	46	6
Mdase	1016	8	8	3	17	52	95	28	46	6
Mdase	1017	8	8	3	15	52	96	28	45	6
Mdase	1018	8	8	3	15	52	95	28	45	6
Mdase	1019	8	8	3	15	51	94	28	44	6
Mdase	1020	8	8	3	15	52	94	28	42	6
Mdase	1021	8	8	3	15	54	94	28	43	6
Mdase	1022	8	8	3	15	54	94	28	43	6
Mdase	1023	8	8	3	15	54	94	29	43	6
Mdase	1024	8	8	3	15	54	94	29	45	6
Mdase	1025	8	8	3	15	53	95	29	45	6
Mdase	1026	8	8	3	17	54	95	29	45	6
Mdase	1027	8	8	3	17	54	95	30	45	6
Mdase	1028	7	8	3	17	54	95	30	45	6
Mdase	1029	7	8	3	17	54	94	30	45	6
Mdase	1030	7	8	3	17	54	95	30	45	6
Mdase	1031	7	8	3	17	57	97	29	45	6
Mdase	1032	7	8	3	17	57	97	29	46	6
Mdase	1033	6	8	3	17	58	97	29	45	6
Mdase	1034	6	9	3	17	58	98	27	45	6
Mdase	1035	6	9	3	17	59	99	27	45	6
Mdase	1036	6	9	3	15	59	99	27	46	6
Mdase	1037	6	9	3	15	59	99	27	47	6
Mdase	1038	6	8	3	15	60	97	27	48	6
Mdase	1039	6	8	3	15	60	97	27	48	6
Mdase	1040	5	8	3	15	61	97	27	48	6
Mdase	1041	5	8	3	15	61	98	27	48	6
Mdase	1042	5	8	3	15	62	97	28	49	6
Mdase	1043	5	8	3	15	59	98	26	49	6
Mdase	1044	5	8	3	15	60	98	26	49	6
Mdase	1045	5	8	3	15	59	98	27	49	6
Mdase	1046	5	8	2	14	60	98	27	48	6
Mdase	1047	5	8	3	14	60	98	27	49	6
Mdase	1048	5	8	3	14	60	98	27	50	6
Mdase	1049	5	7	3	14	60	98	27	50	6
Mdase	1050	5	7	3	14	60	99	25	51	6
Mdase	1051	5	7	3	14	59	97	25	51	6
Mdase	1052	6	7	3	15	58	97	25	51	6
Mdase	1053	6	7	3	15	57	95	25	50	6
Mdase	1054	6	7	3	16	57	96	24	49	6
Mdase	1055	6	7	3	15	57	96	23	50	6
Mdase	1056	6	7	3	15	55	95	22	50	6
Mdase	1057	6	7	4	16	55	95	21	51	6
Mdase	1058	6	7	3	17	54	95	22	50	6
Mdase	1059	6	7	3	17	54	95	22	48	6
Mdase	1060	5	7	3	17	54	95	22	47	6
Mdase	1061	5	7	3	17	54	95	22	47	6
Mdase	1062	5	6	3	17	54	95	22	46	6
Mdase	1063	6	6	3	17	54	95	22	46	6
Mdase	1064	6	6	3	17	54	94	22	47	6
Mdase	1065	6	6	3	16	54	94	22	46	6
Mdase	1066	6	6	3	16	54	94	22	47	6
Mdase	1067	6	6	3	16	56	94	21	47	6
Mdase	1068	6	6	3	16	57	95	20	47	6
Mdase	1069	5	6	2	16	56	96	20	45	6
Mdase	1070	5	6	2	16	56	97	19	46	6
Mdase	1071	5	6	2	15	57	98	19	45	6
Mdase	1072	5	6	2	15	55	100	19	45	6
Mdase	1073	4	6	2	15	56	101	19	45	6
Mdase	1074	4	6	2	14	56	101	19	45	6
Mdase	1075	4	6	2	14	56	99	19	45	4
Mdase	1076	4	6	2	14	57	98	19	45	8
Mdase	1077	4	6	2	14	57	97	19	45	8
Mdase	1078	4	6	2	14	56	96	19	45	8
Mdase	1079	4	6	2	14	56	97	19	45	8
Mdase	1080	4	6	2	14	56	97	19	45	12
Mdase	1081	4	6	2	16	58	96	19	45	12
Mdase	1082	4	6	2	16	58	95	19	45	12
Mdase	1083	3	6	3	14	58	95	18	45	12
Mdase	1084	3	6	3	12	58	95	19	45	14
Mdase	1085	3	6	3	12	59	95	19	45	14
Mdase	1086	3	6	3	12	59	97	19	45	14
Mdase	1087	3	6	3	12	58	95	19	45	14
Mdase	1088	3	6	3	12	58	94	19	47	14
Mdase	1089	3	6	3	12	58	95	19	47	14
Mdase	1090	3	6	3	12	57	95	20	47	10
Mdase	1091	3	6	3	12	57	94	20	47	10
Mdase	1092	4	6	3	12	56	93	21	46	10
Mdase	1093	4	6	3	12	56	93	22	45	10
Mdase	1094	4	6	3	12	56	93	22	45	10
Mdase	1095	4	6	3	11	55	93	23	45	10
Mdase	1096	4	6	3	12	54	93	23	47	10
Mdase	1097	5	6	3	12	54	93	23	47	10
Mdase	1098	5	6	3	10	53	92	24	47	10
Mdase	1099	5	6	3	10	53	91	24	47	10
Mdase	1100	5	6	3	10	53	90	24	48	10
Mdase	1101	5	6	3	10	54	89	24	47	12
Mdase	1102	5	6	3	10	54	88	24	47	12
Mdase	1103	5	6	3	10	54	87	24	47	12
Mdase	1104	5	6	3	10	54	87	24	47	14
Mdase	1105	5	6	3	10	53	87	25	48	14
Mdase	1106	5	6	3	11	54	87	25	46	14
Mdase	1107	5	6	3	11	52	88	25	46	14
Mdase	1108	5	6	4	11	52	90	24	46	14
Mdase	1109	5	6	4	11	50	89	24	46	14
Mdase	1110	6	6	4	11	49	88	24	45	14
Mdase	1111	5	6	4	11	49	89	23	45	14
Mdase	1112	5	5	4	12	48	87	22	43	14
Mdase	1113	5	5	4	12	48	86	22	42	16
Mdase	1114	5	5	4	12	47	86	22	42	16
Mdase	1115	5	5	5	12	47	86	23	41	16
Mdase	1116	5	5	5	12	46	87	23	42	16
Mdase	1117	5	5	6	12	46	88	23	42	16
Mdase	1118	6	5	6	11	46	87	24	41	22
Mdase	1119	6	5	6	11	46	87	24	42	22
Mdase	1120	6	5	6	11	46	87	24	41	22
Mdase	1121	6	6	6	11	46	86	25	41	22
Mdase	1122	6	7	5	11	46	86	25	40	18
Mdase	1123	6	7	5	11	46	86	25	39	18
Mdase	1124	6	7	5	11	45	86	25	39	18
Mdase	1125	6	7	6	11	44	85	25	39	18
Mdase	1126	6	7	6	12	43	84	25	39	18
Mdase	1127	7	7	7	10	43	86	25	39	18
Mdase	1128	6	7	7	10	42	85	24	39	18
Mdase	1129	6	7	7	10	42	87	24	39	18
Mdase	1130	6	7	7	10	41	88	23	39	18
Mdase	1131	6	7	7	10	39	88	23	38	18
Mdase	1132	6	7	7	10	40	88	24	38	18
Mdase	1133	6	6	6	10	40	89	24	38	20
Mdase	1134	6	6	6	10	40	89	23	38	20
Mdase	1135	6	6	6	10	40	88	23	38	20
Mdase	1136	6	6	6	10	41	89	22	38	20
Mdase	1137	6	6	6	10	42	89	22	38	20
Mdase	1138	6	6	6	10	42	88	22	39	16
Mdase	1139	5	6	6	10	43	88	22	39	16
Mdase	1140	5	5	6	10	42	89	23	39	16
Mdase	1141	5	5	6	11	43	87	23	39	16
Mdase	1142	5	5	6	11	44	87	23	39	16
Mdase	1143	5	5	6	12	44	87	23	39	16
Mdase	1144	5	5	6	12	44	86	24	39	16
Mdase	1145	5	5	6	12	45	86	24	39	16
Mdase	1146	5	5	6	12	44	84	24	39	16
Mdase	1147	6	5	7	12	42	84	25	38	16
Mdase	1148	6	5	8	12	42	85	25	40	16
Mdase	1149	6	5	8	12	42	86	24	41	16
Mdase	1150	6	5	9	12	42	85	25	40	16
Mdase	1151	6	5	10	12	43	84	25	40	16
Mdase	1152	6	5	10	12	41	83	25	40	16
Mdase	1153	6	5	10	12	41	82	24	40	16
Mdase	1154	6	5	10	12	41	82	26	41	16
Mdase	1155	6	5	10	11	42	81	26	41	16
Mdase	1156	6	5	10	11	42	83	26	41	16
Mdase	1157	6	5	10	11	41	83	26	41	16
Mdase	1158	6	5	10	10	40	80	27	41	16
Mdase	1159	6	5	10	9	40	80	27	41	16
Mdase	1160	6	5	10	9	40	82	27	42	16
Mdase	1161	6	5	9	9	41	82	28	42	16
Mdase	1162	6	5	9	9	42	82	29	41	18
Mdase	1163	6	5	9	9	44	82	29	41	18
Mdase	1164	7	5	9	9	43	83	29	41	18
Mdase	1165	7	4	9	9	44	83	29	40	18
Mdase	1166	7	4	9	8	44	84	30	39	18
Mdase	1167	7	4	9	8	45	81	30	39	18
Mdase	1168	6	4	9	8	43	80	29	38	18
Mdase	1169	6	4	9	7	43	81	29	38	20
Mdase	1170	6	4	10	7	44	81	29	38	20
Mdase	1171	6	4	10	7	45	83	29	38	20
Mdase	1172	6	4	10	6	44	83	29	38	20
Mdase	1173	5	4	10	6	44	83	29	38	18
Mdase	1174	5	4	10	6	44	82	28	38	18
Mdase	1175	5	4	10	6	44	81	28	38	18
Mdase	1176	5	4	10	6	43	80	28	37	18
Mdase	1177	5	4	10	6	43	79	28	37	18
Mdase	1178	5	4	10	6	43	79	30	37	18
Mdase	1179	5	4	10	7	43	80	30	37	18
Mdase	1180	5	4	10	7	43	81	30	37	18
Mdase	1181	5	4	10	7	46	80	30	36	18
Mdase	1182	5	4	10	5	47	80	30	35	18
Mdase	1183	5	4	10	5	47	78	30	35	18
Mdase	1184	5	3	10	5	46	78	30	35	18
Mdase	1185	5	3	9	5	47	77	30	35	16
Mdase	1186	5	3	9	5	47	77	30	37	16
Mdase	1187	4	3	9	5	47	77	30	38	16
Mdase	1188	4	3	9	6	47	77	30	37	16
Mdase	1189	4	3	8	6	46	78	30	36	16
Mdase	1190	4	3	8	7	50	80	30	35	16
Mdase	1191	4	3	7	8	51	79	30	35	16
Mdase	1192	4	3	7	8	52	78	30	34	16
Mdase	1193	4	3	7	8	50	79	31	34	16
Mdase	1194	3	3	7	8	50	79	32	34	16
Mdase	1195	3	3	7	8	50	80	32	35	16
Mdase	1196	3	3	7	8	51	82	33	35	16
Mdase	1197	3	3	7	7	50	84	35	36	16
Mdase	1198	3	3	7	7	50	83	35	37	16
Mdase	1199	3	3	6	7	49	83	36	37	16
Mdase	1200	3	4	6	7	49	83	38	37	12
Mdase	1201	3	4	6	6	49	85	38	38	10
Mdase	1202	2	6	5	7	49	84	38	38	8
Mdase	1203	2	6	5	7	49	84	39	38	8
Mdase	1204	2	6	5	8	49	84	39	39	8
Mdase	1205	2	6	5	8	49	83	39	39	6
Mdase	1206	2	6	5	8	49	82	39	39	6
Mdase	1207	2	6	5	8	46	82	42	39	6
Mdase	1208	2	6	5	8	46	81	42	39	6
Mdase	1209	2	6	5	8	46	81	42	40	6
Mdase	1210	2	6	5	8	46	82	41	39	6
Mdase	1211	2	6	5	8	45	82	41	39	6
Mdase	1212	2	6	5	8	45	81	42	39	6
Mdase	1213	2	6	5	7	45	82	43	40	6
Mdase	1214	2	6	5	7	45	83	43	40	6
Mdase	1215	2	6	5	7	45	84	43	42	6
Mdase	1216	2	6	5	7	46	83	42	42	6
Mdase	1217	2	6	5	7	46	85	42	42	6
Mdase	1218	2	6	5	7	47	86	41	42	6
Mdase	1219	3	6	5	7	46	85	40	42	10
Mdase	1220	3	6	5	7	46	86	40	42	10
Mdase	1221	3	6	5	9	47	86	39	42	12
Mdase	1222	3	6	4	9	48	87	40	40	12
Mdase	1223	3	6	4	9	48	86	39	41	12
Mdase	1224	2	6	4	9	48	85	38	41	12
Mdase	1225	2	6	3	9	48	86	38	41	12
Mdase	1226	2	6	1	9	49	85	38	40	12
Mdase	1227	2	6	1	9	49	86	38	41	12
Mdase	1228	2	6	1	9	49	86	38	42	12
Mdase	1229	2	6	1	9	48	84	38	42	12
Mdase	1230	2	6	1	9	48	84	38	41	12
Mdase	1231	2	6	1	9	48	88	38	41	12
Mdase	1232	2	6	1	9	47	88	38	41	12
Mdase	1233	2	6	1	9	47	88	39	41	12
Mdase	1234	2	6	1	9	48	86	39	41	8
Mdase	1235	2	6	1	9	49	86	39	41	8
Mdase	1236	2	6	1	9	50	87	40	42	8
Mdase	1237	2	6	1	9	49	86	40	41	8
Mdase	1238	3	6	1	9	49	87	40	41	8
Mdase	1239	3	6	1	8	49	88	40	41	8
Mdase	1240	2	6	1	8	49	87	40	42	8
Mdase	1241	2	6	1	8	49	86	39	42	8
Mdase	1242	2	6	1	7	49	86	38	41	8
Mdase	1243	2	6	1	7	50	86	38	41	8
Mdase	1244	2	6	1	7	50	87	38	42	8
Mdase	1245	2	6	1	7	50	87	38	41	8
Mdase	1246	2	6	0	7	50	86	38	41	8
Mdase	1247	2	6	0	5	50	85	36	41	8
Mdase	1248	2	6	0	5	50	87	35	41	10
Mdase	1249	2	6	0	5	52	87	35	40	10
Mdase	1250	2	6	0	5	52	87	35	40	12
Mdase	1251	2	6	0	5	52	88	35	40	12
Mdase	1252	2	6	0	5	52	88	35	40	12
Mdase	1253	5	6	0	5	52	89	36	41	12
Mdase	1254	5	6	0	5	52	89	36	41	12
Mdase	1255	5	7	0	5	51	89	36	41	12
Mdase	1256	5	7	0	6	53	95	37	42	12
Mdase	1257	5	6	0	6	53	96	37	42	12
Mdase	1258	5	6	0	6	52	95	36	42	12
Mdase	1259	5	6	0	6	52	94	36	42	12
Mdase	1260	5	6	0	6	52	95	36	42	12
Mdase	1261	6	6	1	6	53	95	37	43	12
Mdase	1262	6	6	1	6	52	95	37	43	12
Mdase	1263	6	6	2	6	51	97	37	44	12
Mdase	1264	6	6	2	6	50	97	36	44	12
Mdase	1265	6	6	2	6	50	97	36	44	12
Mdase	1266	6	6	2	6	50	98	35	44	12
Mdase	1267	7	6	2	6	50	98	35	44	12
Mdase	1268	7	6	2	6	49	98	35	44	12
Mdase	1269	7	6	2	6	49	98	36	44	12
Mdase	1270	7	6	2	6	49	98	35	44	10
Mdase	1271	7	5	2	6	47	96	35	44	10
Mdase	1272	7	4	2	6	49	97	35	44	10
Mdase	1273	7	4	2	6	49	99	34	44	10
Mdase	1274	7	4	2	8	50	99	35	43	10
Mdase	1275	7	4	2	8	51	98	35	42	10
Mdase	1276	7	4	2	8	52	97	34	41	10
Mdase	1277	7	4	2	8	51	96	34	42	10
Mdase	1278	7	4	2	8	51	93	35	42	10
Mdase	1279	8	4	2	8	51	92	35	43	10
Mdase	1280	8	4	2	7	51	92	34	43	10
Mdase	1281	8	4	2	7	50	92	34	43	10
Mdase	1282	8	4	2	7	47	90	34	43	10
Mdase	1283	8	4	2	7	46	90	34	44	10
Mdase	1284	8	4	2	7	46	90	33	42	10
Mdase	1285	8	4	2	7	45	90	33	43	10
Mdase	1286	8	4	2	7	47	92	34	43	10
Mdase	1287	8	4	2	7	47	92	33	43	10
Mdase	1288	8	4	2	7	46	92	33	43	10
Mdase	1289	8	4	2	8	44	93	33	42	10
Mdase	1290	8	4	2	8	45	93	33	42	10
Mdase	1291	8	4	2	8	44	95	36	42	10
Mdase	1292	8	4	2	7	44	95	35	42	10
Mdase	1293	8	4	2	7	44	95	35	42	10
Mdase	1294	8	5	2	7	44	95	35	42	10
Mdase	1295	8	5	2	7	44	94	36	44	10
Mdase	1296	7	5	2	7	42	97	36	44	12
Mdase	1297	7	5	2	7	41	97	35	44	12
Mdase	1298	7	5	2	7	41	99	35	44	12
Mdase	1299	7	5	2	7	42	100	35	43	12
Mdase	1300	7	5	2	7	42	101	35	42	12
Mdase	1301	7	5	2	7	42	101	35	43	12
Mdase	1302	7	5	2	7	42	102	35	43	10
Mdase	1303	7	5	2	6	42	102	35	43	12
Mdase	1304	7	5	2	6	42	103	33	44	12
Mdase	1305	7	5	2	6	42	102	33	44	12
Mdase	1306	7	5	2	6	42	104	33	44	12
Mdase	1307	7	5	2	6	39	103	35	45	12
Mdase	1308	8	5	2	6	38	103	35	45	12
Mdase	1309	8	5	2	6	38	104	36	44	12
Mdase	1310	8	5	2	6	39	104	36	44	12
Mdase	1311	8	5	2	7	39	103	36	44	12
Mdase	1312	8	5	2	7	39	104	37	42	14
Mdase	1313	8	6	2	7	40	105	37	41	14
Mdase	1314	7	6	2	7	40	105	37	41	14
Mdase	1315	7	6	2	7	41	104	38	41	14
Mdase	1316	7	6	2	7	39	105	39	42	14
Mdase	1317	7	6	2	7	38	105	40	43	14
Mdase	1318	7	6	2	8	38	106	40	45	14
Mdase	1319	7	6	2	8	39	108	39	45	14
Mdase	1320	7	7	2	8	39	107	38	46	10
Mdase	1321	7	8	2	8	40	109	38	45	10
Mdase	1322	7	8	2	6	40	106	37	44	8
Mdase	1323	7	8	2	6	40	109	36	43	8
Mdase	1324	7	8	2	6	40	109	36	42	8
Mdase	1325	7	8	2	7	40	108	35	43	8
Mdase	1326	7	8	2	7	40	108	33	44	8
Mdase	1327	7	8	2	7	42	108	33	43	8
Mdase	1328	7	8	2	8	44	109	32	44	10
Mdase	1329	5	8	2	8	46	110	31	44	10
Mdase	1330	4	8	2	8	47	113	31	43	10
Mdase	1331	4	8	2	7	48	112	31	43	10
Mdase	1332	5	8	2	7	48	111	31	43	12
Mdase	1333	5	8	2	7	48	110	28	43	12
Mdase	1334	5	8	2	7	48	109	28	43	12
Mdase	1335	5	8	2	7	50	108	28	42	12
Mdase	1336	5	8	2	7	51	107	29	43	12
Mdase	1337	4	8	1	7	51	107	31	43	12
Mdase	1338	4	9	1	7	51	107	31	43	12
Mdase	1339	4	10	1	7	51	108	31	42	12
Mdase	1340	4	10	0	4	52	107	31	40	12
Mdase	1341	4	10	0	4	52	106	32	40	12
Mdase	1342	4	10	0	4	51	106	32	41	12
Mdase	1343	4	10	1	4	52	107	32	41	12
Mdase	1344	3	10	1	5	53	108	32	42	12
Mdase	1345	3	10	1	5	53	108	32	42	12
Mdase	1346	3	10	1	5	54	106	32	42	12
Mdase	1347	3	10	1	5	55	105	33	42	12
Mdase	1348	3	10	1	5	54	103	32	42	12
Mdase	1349	3	10	1	5	54	104	32	41	12
Mdase	1350	3	9	1	5	54	104	32	41	12
Mdase	1351	3	9	1	7	54	105	32	41	10
Mdase	1352	3	8	1	7	53	104	32	42	14
Mdase	1353	3	7	1	7	52	105	32	42	14
Mdase	1354	3	7	1	7	54	108	31	41	16
Mdase	1355	2	7	2	7	54	107	32	41	16
Mdase	1356	2	7	2	7	54	107	32	42	16
Mdase	1357	2	7	2	7	54	109	32	41	16
Mdase	1358	2	7	3	7	54	110	32	41	16
Mdase	1359	2	7	3	7	54	111	32	41	16
Mdase	1360	2	7	3	7	54	111	33	40	16
Mdase	1361	2	7	3	7	53	110	33	40	16
Mdase	1362	2	7	3	8	54	111	33	39	16
Mdase	1363	2	7	3	8	54	111	35	40	14
Mdase	1364	2	7	3	8	55	110	36	40	14
Mdase	1365	2	7	3	8	55	110	36	40	14
Mdase	1366	2	7	3	8	55	111	36	40	14
Mdase	1367	2	7	3	8	54	114	36	40	14
Mdase	1368	2	8	3	8	54	113	36	40	14
Mdase	1369	2	8	3	8	55	112	36	40	14
Mdase	1370	2	8	3	8	55	113	35	40	14
Mdase	1371	2	8	3	8	55	112	35	41	14
Mdase	1372	2	8	3	8	54	114	35	40	14
Mdase	1373	2	8	4	8	54	112	36	39	14
Mdase	1374	2	8	4	12	54	112	36	39	14
Mdase	1375	2	8	4	13	52	112	37	42	14
Mdase	1376	2	8	4	13	52	111	38	42	14
Mdase	1377	2	8	4	12	52	112	38	42	14
Mdase	1378	2	8	4	12	52	111	38	43	14
Mdase	1379	2	8	4	12	52	111	37	42	16
Mdase	1380	2	8	4	12	53	112	39	42	16
Mdase	1381	2	8	4	12	53	111	39	42	16
Mdase	1382	2	8	4	12	54	108	39	41	18
Mdase	1383	2	8	4	12	54	106	39	41	18
Mdase	1384	1	8	4	13	55	108	40	41	18
Mdase	1385	1	8	4	13	55	108	40	41	18
Mdase	1386	1	8	4	13	55	108	40	41	18
Mdase	1387	1	8	4	13	57	107	39	39	18
Mdase	1388	1	9	4	13	58	106	40	39	18
Mdase	1389	1	9	4	13	58	106	41	40	18
Mdase	1390	1	9	4	13	59	105	42	40	18
Mdase	1391	1	9	4	13	58	105	42	40	18
Mdase	1392	1	9	4	13	58	105	42	40	16
Mdase	1393	1	9	4	13	57	105	42	39	16
Mdase	1394	1	9	6	13	58	105	42	38	16
Mdase	1395	1	9	6	13	58	104	41	39	16
Mdase	1396	1	9	6	13	58	104	41	39	16
Mdase	1397	1	9	6	13	59	104	42	39	14
Mdase	1398	1	9	6	13	58	102	42	39	14
Mdase	1399	1	9	6	13	58	100	43	39	14
Mdase	1400	1	10	6	13	57	100	43	38	14
Mdase	1401	1	10	6	14	57	100	44	38	14
Mdase	1402	1	10	6	14	57	101	44	38	14
Mdase	1403	1	10	6	14	57	101	44	37	14
Mdase	1404	1	9	6	14	57	101	43	37	14
Mdase	1405	1	9	6	14	57	101	43	36	14
Mdase	1406	1	9	6	14	57	100	44	35	14
Mdase	1407	1	9	6	14	57	100	45	35	14
Mdase	1408	0	10	7	15	56	99	45	34	16
Mdase	1409	0	10	8	15	56	99	45	35	16
Mdase	1410	0	10	8	15	56	99	45	35	16
Mdase	1411	0	10	8	15	56	99	45	36	16
Mdase	1412	0	10	8	15	56	99	44	36	16
Mdase	1413	1	10	8	15	57	99	44	36	14
Mdase	1414	1	10	8	14	58	99	43	36	14
Mdase	1415	1	10	8	14	59	100	43	36	14
Mdase	1416	1	10	8	14	58	100	43	37	14
Mdase	1417	1	10	8	14	58	99	40	37	14
Mdase	1418	1	10	7	13	59	99	40	39	14
Mdase	1419	1	10	7	14	58	99	42	39	14
Mdase	1420	2	10	7	14	58	99	42	39	14
Mdase	1421	2	10	7	15	58	99	41	37	14
Mdase	1422	2	10	7	15	59	99	41	37	14
Mdase	1423	3	10	7	15	59	99	41	37	14
Mdase	1424	3	10	7	15	59	98	42	37	14
Mdase	1425	3	10	7	15	58	98	43	37	14
Mdase	1426	3	10	7	15	58	99	43	37	14
Mdase	1427	3	10	7	15	59	99	43	37	14
Mdase	1428	3	10	7	15	59	99	43	37	14
Mdase	1429	3	10	7	14	59	99	43	37	14
Mdase	1430	3	10	7	14	60	99	43	36	14
Mdase	1431	3	10	6	14	60	99	45	37	14
Mdase	1432	3	10	6	14	61	99	45	37	14
Mdase	1433	3	10	6	14	62	99	43	36	14
Mdase	1434	3	10	6	16	62	100	44	37	14
Mdase	1435	3	10	5	16	63	100	44	37	14
Mdase	1436	3	10	5	16	63	99	43	39	14
Mdase	1437	3	10	5	16	62	100	43	39	14
Mdase	1438	3	10	5	16	64	100	42	39	14
Mdase	1439	3	10	5	16	66	101	42	39	14
Mdase	1440	3	11	5	16	67	102	42	39	14
Mdase	1441	3	11	5	16	66	102	41	39	14
Mdase	1442	3	11	5	16	66	100	40	39	14
Mdase	1443	3	11	5	15	66	100	39	38	14
Mdase	1444	3	10	5	15	64	101	40	36	14
Mdase	1445	3	10	5	15	63	100	40	37	14
Mdase	1446	3	10	5	15	62	103	40	36	14
Mdase	1447	3	10	5	15	61	101	42	36	14
Mdase	1448	3	10	4	15	61	101	44	36	14
Mdase	1449	3	10	4	15	61	99	44	36	14
Mdase	1450	3	10	4	15	61	98	44	36	16
Mdase	1451	3	10	4	15	61	96	44	35	14
Mdase	1452	3	10	4	13	61	95	44	34	14
Mdase	1453	3	11	5	13	59	98	45	34	10
Mdase	1454	3	11	5	13	57	98	45	33	10
Mdase	1455	3	11	5	13	55	99	45	33	8
Mdase	1456	3	11	5	13	54	100	46	34	8
Mdase	1457	3	11	5	13	53	98	46	35	8
Mdase	1458	3	11	5	12	53	99	46	35	6
Mdase	1459	3	11	5	12	54	98	48	35	6
Mdase	1460	3	11	5	12	54	98	48	35	6
Mdase	1461	3	11	5	12	53	98	48	35	6
Mdase	1462	3	11	5	13	52	97	47	35	6
Mdase	1463	3	10	5	13	53	97	45	35	6
Mdase	1464	3	10	5	13	53	95	45	35	6
Mdase	1465	3	10	5	13	55	95	44	35	6
Mdase	1466	3	10	5	13	54	95	46	35	6
Mdase	1467	3	10	5	13	54	95	45	33	6
Mdase	1468	3	10	5	12	54	94	45	33	10
Mdase	1469	5	9	5	12	53	93	45	35	10
Mdase	1470	5	9	3	12	51	93	46	35	10
Mdase	1471	5	8	3	12	54	95	46	36	10
Mdase	1472	5	8	3	12	53	94	46	36	10
Mdase	1473	5	8	3	12	51	94	45	36	10
Mdase	1474	5	8	3	12	51	92	45	38	10
Mdase	1475	5	8	3	8	51	92	45	38	10
Mdase	1476	6	8	3	8	51	93	45	39	10
Mdase	1477	6	8	3	8	51	92	45	40	10
Mdase	1478	6	8	3	7	53	91	45	39	10
Mdase	1479	6	8	3	7	53	90	45	38	10
Mdase	1480	6	8	1	7	51	89	44	38	10
Mdase	1481	6	8	1	8	51	86	43	38	10
Mdase	1482	6	8	1	8	52	87	43	38	10
Mdase	1483	6	8	1	8	52	87	44	38	8
Mdase	1484	6	8	1	8	51	87	44	38	8
Mdase	1485	6	8	1	8	52	87	43	38	8
Mdase	1486	6	8	1	10	52	87	42	38	8
Mdase	1487	6	8	1	10	53	87	43	38	8
Mdase	1488	7	7	1	10	53	86	42	40	8
Mdase	1489	7	7	1	10	54	87	40	39	8
Mdase	1490	6	7	1	11	53	86	39	40	8
Mdase	1491	6	6	1	12	52	86	39	40	8
Mdase	1492	6	6	2	12	53	86	39	39	8
Mdase	1493	6	6	2	12	53	87	40	40	8
Mdase	1494	6	6	2	12	53	89	40	40	8
Mdase	1495	7	6	2	12	51	88	40	40	8
Mdase	1496	6	6	2	14	52	88	40	40	8
Mdase	1497	7	6	2	14	53	89	40	39	8
Mdase	1498	7	6	2	15	53	89	41	39	8
Mdase	1499	6	6	2	15	53	91	40	39	8
Mdase	1500	6	6	2	15	53	90	40	39	8
Mdase	1501	6	6	2	15	54	90	39	36	8
Mdase	1502	6	6	3	15	54	90	38	36	8
Mdase	1503	6	6	3	15	54	91	38	36	8
Mdase	1504	6	6	3	15	53	90	38	36	8
Mdase	1505	6	6	3	15	51	87	38	36	8
Mdase	1506	6	6	3	15	50	87	36	36	8
Mdase	1507	6	6	3	15	51	87	36	36	8
Mdase	1508	6	6	3	15	51	85	36	36	8
Mdase	1509	6	6	3	14	52	85	36	36	6
Mdase	1510	6	6	3	14	51	85	35	36	6
Mdase	1511	6	5	3	14	51	85	35	37	6
Mdase	1512	6	5	3	14	51	85	35	37	6
Mdase	1513	6	5	3	14	48	83	35	37	6
Mdase	1514	6	5	3	14	47	83	34	38	6
Mdase	1515	6	5	3	14	47	83	33	36	6
Mdase	1516	6	5	3	14	46	82	32	36	6
Mdase	1517	6	5	3	14	46	81	32	36	6
Mdase	1518	6	5	3	15	46	79	32	36	6
Mdase	1519	6	5	3	14	46	78	32	36	6
Mdase	1520	6	5	3	12	46	78	32	36	6
Mdase	1521	7	5	3	12	46	76	31	35	6
Mdase	1522	7	5	3	11	46	76	31	35	6
Mdase	1523	7	5	2	5	13	28	8	9	0
Mdase	1524	7	5	2	5	13	28	8	9	0
Mdase	1525	7	5	2	5	13	27	7	9	0
Mdase	1526	7	5	2	5	15	26	6	9	0
Mdase	1527	7	5	2	5	14	27	5	11	0
Mdase	1528	7	5	2	5	13	27	4	10	0
Mdase	1529	7	5	2	12	47	74	26	38	6
Mdase	1530	7	5	2	12	47	75	27	38	6
Mdase	1531	7	5	2	12	47	75	27	38	6
Mdase	1532	7	5	2	12	47	76	27	39	6
Mdase	1533	7	5	2	11	47	75	28	39	6
Mdase	1534	7	6	2	11	47	75	28	39	6
Mdase	1535	7	6	2	9	49	72	28	38	6
Mdase	1536	8	6	2	9	51	73	29	38	6
Mdase	1537	8	5	2	9	51	74	29	38	6
Mdase	1538	8	5	2	9	53	76	29	39	6
Mdase	1539	8	5	2	9	53	76	29	39	6
Mdase	1540	8	5	2	9	53	76	31	40	6
Mdase	1541	8	5	2	9	54	76	31	40	6
Mdase	1542	8	5	3	9	54	76	31	40	6
Mdase	1543	8	5	3	9	55	77	32	40	6
Mdase	1544	7	5	3	9	53	77	33	40	6
Mdase	1545	6	5	3	9	53	77	34	41	6
Mdase	1546	6	5	3	9	52	76	36	41	6
Mdase	1547	6	5	3	9	51	78	36	41	6
Mdase	1548	6	5	3	9	51	78	36	40	6
Mdase	1549	6	5	3	9	51	78	37	40	6
Mdase	1550	6	5	3	9	51	78	37	39	6
Mdase	1551	7	5	3	9	52	79	35	41	6
Mdase	1552	6	5	3	9	54	79	35	41	6
Mdase	1553	6	5	3	9	55	80	35	41	6
Mdase	1554	6	5	3	9	55	79	35	41	6
Mdase	1555	6	5	3	9	55	79	36	41	6
Mdase	1556	6	5	3	10	55	80	36	41	6
Mdase	1557	6	6	3	10	55	80	34	40	4
Mdase	1558	6	6	3	10	55	80	34	40	4
Mdase	1559	7	6	3	10	54	78	34	39	4
Mdase	1560	7	6	3	10	54	79	35	39	4
Mdase	1561	7	6	3	9	54	79	35	39	4
Mdase	1562	7	6	3	9	53	81	35	38	4
Mdase	1563	7	6	3	9	54	81	34	38	4
Mdase	1564	6	7	3	9	53	83	35	38	4
Mdase	1565	6	7	3	9	52	82	35	38	4
Mdase	1566	6	7	3	9	51	81	35	37	4
Mdase	1567	6	7	4	9	50	80	34	37	4
Mdase	1568	6	7	3	9	49	79	34	35	4
Mdase	1569	6	7	3	9	50	79	33	35	4
Mdase	1570	6	7	3	9	49	79	33	35	4
Mdase	1571	5	7	3	9	48	78	34	35	4
Mdase	1572	5	7	3	9	52	78	34	35	4
Mdase	1573	4	7	3	9	52	78	35	35	4
Mdase	1574	5	7	3	9	52	78	37	35	4
Mdase	1575	5	7	3	9	52	79	38	35	0
Mdase	1576	5	7	3	9	52	80	37	36	0
Mdase	1577	5	7	3	9	52	80	38	36	0
Mdase	1578	5	7	3	9	53	78	38	36	0
Mdase	1579	5	7	4	9	56	79	36	36	0
Mdase	1580	5	7	4	9	56	79	35	37	2
Mdase	1581	5	7	4	9	58	80	34	38	2
Mdase	1582	5	7	4	9	59	80	34	38	2
Mdase	1583	6	7	4	7	59	80	34	39	2
Mdase	1584	6	7	3	7	59	79	35	39	2
Mdase	1585	6	7	3	5	59	81	35	39	2
Mdase	1586	6	7	3	5	59	81	35	39	2
Mdase	1587	6	7	3	5	60	81	35	39	2
Mdase	1588	6	7	3	5	60	79	36	40	2
Mdase	1589	6	7	3	5	61	81	36	39	2
Mdase	1590	6	7	3	5	61	82	40	40	2
Mdase	1591	6	6	3	5	59	79	38	40	2
Mdase	1592	6	6	3	5	59	79	38	40	2
Mdase	1593	6	6	3	5	60	79	40	42	4
Mdase	1594	6	6	3	5	60	80	41	41	4
Mdase	1595	6	6	3	5	59	80	41	42	4
Mdase	1596	6	6	3	5	59	78	41	42	4
Mdase	1597	5	6	3	4	57	78	41	42	4
Mdase	1598	5	7	3	6	58	78	39	42	4
Mdase	1599	5	7	3	5	58	79	39	42	4
Mdase	1600	5	7	3	5	58	81	40	40	4
Mdase	1601	5	7	3	5	58	80	40	38	4
Mdase	1602	5	7	3	5	59	80	39	38	4
Mdase	1603	5	6	3	5	59	77	39	36	4
Mdase	1604	5	6	3	6	59	76	40	37	4
Mdase	1605	5	6	3	6	60	76	40	37	4
Mdase	1606	5	6	3	6	61	78	40	36	4
Mdase	1607	6	6	3	6	61	79	40	36	4
Mdase	1608	6	6	3	6	61	79	40	35	4
Mdase	1609	6	6	3	6	61	79	40	34	4
Mdase	1610	6	6	3	6	59	77	40	34	4
Mdase	1611	6	6	3	6	59	78	40	34	4
Mdase	1612	5	6	3	6	59	80	40	34	4
Mdase	1613	5	6	3	6	60	80	40	34	4
Mdase	1614	5	6	3	6	58	81	40	33	4
Mdase	1615	5	6	3	6	58	81	39	34	4
Mdase	1616	5	6	3	6	58	83	39	35	4
Mdase	1617	5	6	2	6	57	84	39	35	4
Mdase	1618	6	6	2	6	58	85	39	35	4
Mdase	1619	6	6	2	5	57	85	38	35	4
Mdase	1620	6	7	2	5	57	86	40	34	2
Mdase	1621	6	7	2	5	57	86	40	34	2
Mdase	1622	6	7	2	5	57	85	40	35	2
Mdase	1623	6	7	2	5	57	86	40	36	2
Mdase	1624	7	7	2	4	57	85	41	37	2
Mdase	1625	7	7	2	4	57	84	40	36	2
Mdase	1626	7	7	2	4	57	84	41	36	2
Mdase	1627	6	7	2	4	58	83	42	37	2
Mdase	1628	6	7	2	4	57	84	42	36	2
Mdase	1629	6	7	2	4	57	82	42	37	2
Mdase	1630	6	7	2	4	57	82	42	39	2
Mdase	1631	6	8	2	4	58	82	42	39	2
Mdase	1632	6	8	2	4	59	82	43	39	2
Mdase	1633	6	8	3	4	58	81	43	40	2
Mdase	1634	6	8	3	4	58	81	43	41	2
Mdase	1635	6	8	3	4	57	81	44	41	2
Mdase	1636	5	8	3	4	58	82	44	40	2
Mdase	1637	5	8	3	5	58	85	44	40	2
Mdase	1638	5	8	3	5	60	85	44	40	2
Mdase	1639	5	8	3	5	59	84	45	40	2
Mdase	1640	5	8	3	5	59	85	45	40	2
Mdase	1641	5	8	3	5	59	86	45	40	2
Mdase	1642	5	8	3	5	59	86	45	40	2
Mdase	1643	5	8	2	5	59	86	45	39	6
Mdase	1644	6	8	2	5	60	86	46	40	6
Mdase	1645	6	8	2	5	61	87	46	40	8
Mdase	1646	6	8	2	5	60	86	47	39	8
Mdase	1647	6	8	2	5	60	87	48	39	8
Mdase	1648	6	8	2	6	59	89	48	40	8
Mdase	1649	6	8	2	6	62	90	49	39	8
Mdase	1650	5	8	2	6	63	88	49	39	8
Mdase	1651	5	8	2	6	63	86	49	39	8
Mdase	1652	6	8	2	6	61	86	50	39	8
Mdase	1653	6	8	2	6	61	86	50	37	8
Mdase	1654	6	8	3	6	63	85	49	37	8
Mdase	1655	6	8	2	6	62	85	49	36	8
Mdase	1656	6	8	2	8	63	84	50	36	8
Mdase	1657	6	8	2	7	63	86	51	36	8
Mdase	1658	6	8	2	7	63	86	50	35	8
Mdase	1659	6	8	3	7	64	88	49	35	10
Mdase	1660	6	8	3	7	64	87	49	35	10
Mdase	1661	6	8	3	7	63	89	49	34	10
Mdase	1662	6	8	3	7	61	89	49	34	10
Mdase	1663	6	8	4	7	61	90	49	33	10
Mdase	1664	6	8	4	8	60	92	49	32	10
Mdase	1665	6	8	4	8	61	92	50	32	10
Mdase	1666	6	8	4	8	61	92	48	31	10
Mdase	1667	6	8	5	9	60	92	48	32	10
Mdase	1668	6	8	5	9	60	92	48	32	12
Mdase	1669	6	8	5	9	59	93	48	32	12
Mdase	1670	6	7	5	9	59	93	48	33	12
Mdase	1671	6	7	5	9	58	92	48	33	12
Mdase	1672	6	7	5	9	58	93	46	33	12
Mdase	1673	6	7	5	9	58	92	48	34	12
Mdase	1674	6	7	5	9	57	92	48	34	12
Mdase	1675	6	7	5	9	57	92	47	34	12
Mdase	1676	6	7	6	9	57	92	47	33	12
Mdase	1677	6	7	6	9	56	90	47	31	12
Mdase	1678	6	7	6	9	55	89	47	31	12
Mdase	1679	6	7	6	9	55	91	48	32	12
Mdase	1680	6	7	6	9	55	91	48	32	12
Mdase	1681	6	7	6	9	55	91	47	33	12
Mdase	1682	6	7	6	9	55	91	46	33	12
Mdase	1683	5	7	6	9	56	92	48	33	14
Mdase	1684	5	7	6	9	57	92	48	34	14
Mdase	1685	5	6	6	9	58	93	48	34	14
Mdase	1686	5	6	6	7	59	95	48	36	14
Mdase	1687	5	6	6	7	59	94	48	36	14
Mdase	1688	5	6	6	7	59	92	49	36	14
Mdase	1689	5	6	6	7	58	91	49	36	14
Mdase	1690	5	6	6	6	57	91	48	36	14
Mdase	1691	5	6	7	6	57	90	49	37	14
Mdase	1692	5	6	7	6	57	93	49	37	14
Mdase	1693	5	6	7	6	58	93	49	38	14
Mdase	1694	5	6	7	6	58	93	49	38	12
Mdase	1695	4	6	7	6	57	93	49	38	12
Mdase	1696	4	6	7	6	57	92	52	38	14
Mdase	1697	4	6	7	6	55	94	51	38	16
Mdase	1698	4	6	7	7	51	94	53	38	16
Mdase	1699	4	6	7	7	51	96	52	38	16
Mdase	1700	4	6	7	7	50	97	50	38	16
Mdase	1701	4	6	7	7	52	97	49	38	16
Mdase	1702	4	6	7	7	52	98	49	38	16
Mdase	1703	4	6	7	7	53	98	48	37	16
Mdase	1704	4	6	7	7	52	99	50	38	16
Mdase	1705	4	6	7	7	50	98	50	39	16
Mdase	1706	4	6	7	7	51	97	50	39	16
Mdase	1707	4	5	8	7	49	99	50	38	16
Mdase	1708	4	5	8	7	48	100	50	38	16
Mdase	1709	4	5	7	7	48	101	50	37	16
Mdase	1710	4	4	7	7	48	101	50	37	16
Mdase	1711	4	4	7	7	48	101	49	37	18
Mdase	1712	4	4	7	7	48	101	49	37	18
Mdase	1713	4	4	7	9	47	99	51	37	18
Mdase	1714	4	3	7	9	49	100	49	35	20
Mdase	1715	4	3	7	9	48	101	49	35	22
Mdase	1716	4	3	8	9	48	100	46	35	22
Mdase	1717	4	3	8	9	49	100	46	35	22
Mdase	1718	5	3	8	9	49	100	46	36	22
Mdase	1719	5	3	8	9	48	99	44	35	22
Mdase	1720	5	3	8	9	49	99	43	36	22
Mdase	1721	4	3	8	9	49	98	44	35	22
Mdase	1722	4	3	9	10	49	98	45	34	22
Mdase	1723	4	3	9	10	49	98	45	34	22
Mdase	1724	4	3	9	10	50	98	46	34	22
Mdase	1725	4	3	9	10	50	100	46	34	22
Mdase	1726	4	3	9	10	50	99	45	34	22
Mdase	1727	4	3	9	10	50	101	45	34	18
Mdase	1728	3	3	9	10	49	102	45	35	18
Mdase	1729	3	3	10	10	48	105	45	35	18
Mdase	1730	3	3	9	10	51	108	47	36	18
Mdase	1731	4	6	13	11	51	112	70	64	20
Mdase	1732	10	16	18	31	53	120	90	90	30
Mdase	1733	31	43	23	61	139	275	163	197	66
Mdase	1734	33	43	22	61	141	279	166	201	66
Mdase	1735	34	45	23	61	143	282	171	202	70
Mdase	1736	51	59	30	68	151	295	191	224	72
Mdase	1737	65	80	32	69	175	332	218	261	74
Mdase	1738	83	102	45	93	323	584	344	408	100
Mdase	1739	114	159	69	133	503	964	598	697	176
Mdase	1740	130	187	84	168	691	1266	785	902	212
Mdase	1741	148	195	94	178	866	1583	921	1054	234
Mdase	1742	223	324	158	284	1345	2492	1323	1442	338
Mdase	1743	232	332	170	294	1350	2495	1325	1447	364
Mdase	1744	232	332	170	294	1350	2498	1325	1449	364
Mdase	1745	235	334	170	298	1352	2498	1352	1482	372
Mdase	1746	235	334	170	298	1352	2500	1350	1483	372
Mdase	1747	235	334	170	298	1353	2500	1350	1483	372
Mdase	1748	235	333	169	298	1351	2497	1328	1468	372
Mdase	1749	235	333	169	298	1351	2496	1328	1467	372
Mdase	1750	235	333	169	297	1351	2496	1326	1466	372
Mdase	1751	236	333	167	293	1327	2433	1311	1460	362
Mdase	1752	236	333	167	293	1327	2434	1310	1460	362
Mdase	1753	236	333	166	293	1327	2436	1309	1459	362
Mdase	1754	236	333	166	293	1327	2436	1310	1459	364
Mdase	1755	236	333	166	293	1326	2436	1310	1458	364
Mdase	1756	236	333	166	293	1326	2436	1310	1455	364
Mdase	1757	236	333	169	295	1352	2498	1325	1463	374
Mdase	1758	236	333	169	295	1351	2497	1325	1464	374
Mdase	1759	236	333	169	295	1352	2497	1325	1463	374
Mdase	1760	236	333	170	295	1353	2497	1348	1477	372
Mdase	1761	236	333	170	295	1354	2497	1348	1477	372
Mdase	1762	236	333	170	296	1353	2495	1349	1477	372
Mdase	1763	236	333	170	296	1353	2494	1348	1477	372
Mdase	1764	236	333	170	296	1353	2493	1349	1477	372
Mdase	1765	236	333	170	294	1354	2491	1350	1478	374
Mdase	1766	233	333	169	294	1353	2490	1350	1478	374
Mdase	1767	233	333	168	293	1352	2488	1349	1478	376
Mdase	1768	202	297	155	266	1286	2362	1286	1389	350
Mdase	1769	181	262	138	239	1170	2178	1133	1192	292
Mdase	1770	175	241	134	215	1015	1916	984	1027	256
Mdase	1771	155	203	117	179	727	1382	731	743	220
Mdase	1772	59	57	30	62	160	306	156	160	108
Mdase	1773	21	3	10	19	70	136	87	88	74
Mdase	1774	15	3	10	16	65	130	87	84	70
Mdase	1775	12	1	9	6	44	92	49	35	38
Mdase	1776	3	1	6	5	44	91	49	34	18
Mdase	1777	3	1	6	5	44	91	49	35	18
Mdase	1778	3	1	6	5	44	92	48	36	18
Mdase	1779	3	1	6	5	44	93	48	36	18
Mdase	1780	3	1	6	5	45	94	48	37	18
Mdase	1781	3	0	6	5	42	94	48	37	18
Mdase	1782	3	0	6	5	41	95	47	36	18
Mdase	1783	3	1	6	5	40	95	47	36	18
Mdase	1784	3	1	6	5	40	95	46	36	18
Mdase	1785	3	2	6	5	41	94	45	36	18
Mdase	1786	3	2	6	5	39	95	45	38	18
Mdase	1787	3	2	6	5	39	95	44	39	18
Mdase	1788	3	2	6	4	40	94	44	39	18
Mdase	1789	3	2	5	5	41	93	45	39	18
Mdase	1790	3	2	6	5	41	93	45	39	18
Mdase	1791	3	2	6	5	39	94	47	39	16
Mdase	1792	3	2	6	5	39	95	47	39	16
Mdase	1793	3	2	6	5	39	93	47	39	16
Mdase	1794	4	2	6	5	39	91	48	40	16
Mdase	1795	3	2	6	5	40	92	47	40	16
Mdase	1796	3	2	6	5	41	94	47	40	16
Mdase	1797	3	2	6	5	40	93	46	42	16
Mdase	1798	3	2	5	5	40	94	46	42	16
Mdase	1799	3	2	5	5	40	94	47	42	16
Mdase	1800	3	2	5	5	40	94	46	42	16
Mdase	1801	3	2	5	5	40	95	46	43	16
Mdase	1802	3	2	5	5	40	93	46	43	16
Mdase	1803	3	2	5	5	40	92	45	42	16
Mdase	1804	3	2	5	6	40	93	45	43	16
Mdase	1805	3	2	5	6	41	91	46	41	16
Mdase	1806	3	2	5	6	41	92	46	41	16
Mdase	1807	3	2	5	6	43	91	45	41	18
Mdase	1808	2	3	5	6	43	91	44	41	20
Mdase	1809	2	3	5	7	43	90	44	41	20
Mdase	1810	2	3	4	7	43	91	45	41	20
Mdase	1811	2	3	4	7	42	93	43	41	20
Mdase	1812	2	3	4	7	42	94	43	41	20
Mdase	1813	2	3	4	7	43	95	43	41	20
Mdase	1814	2	3	4	7	43	93	44	41	20
Mdase	1815	2	4	4	7	43	93	42	41	22
Mdase	1816	2	4	4	8	42	91	42	43	20
Mdase	1817	2	4	4	8	41	92	41	42	20
Mdase	1818	2	4	4	8	42	91	40	42	18
Mdase	1819	2	4	4	9	43	91	40	41	18
Mdase	1820	2	4	4	7	43	91	39	42	18
Mdase	1821	2	4	4	7	43	91	39	42	16
Mdase	1822	2	4	4	7	43	92	39	43	16
Mdase	1823	2	4	4	7	43	91	38	43	16
Mdase	1824	2	4	4	7	43	91	38	41	16
Mdase	1825	2	4	4	7	42	93	38	40	16
Mdase	1826	2	4	4	7	42	91	38	39	16
Mdase	1827	2	4	3	7	42	92	38	39	16
Mdase	1828	2	4	3	7	42	92	36	39	16
Mdase	1829	2	4	3	6	42	92	36	39	16
Mdase	1830	2	4	3	6	42	90	35	39	16
Mdase	1831	2	4	3	6	43	91	36	40	16
Mdase	1832	2	4	3	6	45	92	38	41	14
Mdase	1833	2	4	3	6	43	93	38	41	14
Mdase	1834	2	4	3	6	43	92	38	40	14
Mdase	1835	2	4	3	6	43	92	40	41	12
Mdase	1836	2	4	3	6	43	91	39	41	12
Mdase	1837	2	5	3	7	43	91	39	40	10
Mdase	1838	2	5	3	7	43	93	39	40	10
Mdase	1839	2	5	3	7	44	92	38	40	10
Mdase	1840	3	5	3	7	46	92	39	40	10
Mdase	1841	3	5	3	7	47	92	39	41	10
Mdase	1842	3	5	3	9	48	93	36	39	10
Mdase	1843	3	5	2	9	49	95	36	39	12
Mdase	1844	3	5	2	9	50	96	35	39	12
Mdase	1845	3	5	2	9	50	96	35	38	12
Mdase	1846	3	5	2	9	48	97	35	38	12
Mdase	1847	3	5	2	9	48	97	35	38	12
Mdase	1848	3	5	2	9	49	97	35	38	12
Mdase	1849	3	5	2	9	47	95	35	40	12
Mdase	1850	3	5	2	9	45	98	35	39	10
Mdase	1851	3	5	2	9	44	97	34	39	10
Mdase	1852	3	5	2	9	44	98	34	40	10
Mdase	1853	3	6	2	8	44	101	35	40	10
Mdase	1854	3	6	2	8	44	101	34	40	10
Mdase	1855	3	7	2	9	44	102	34	40	10
Mdase	1856	3	7	2	9	44	103	34	40	10
Mdase	1857	3	7	2	9	44	103	34	40	10
Mdase	1858	3	7	2	9	44	102	34	39	10
Mdase	1859	3	7	2	9	47	101	33	40	10
Mdase	1860	3	7	2	8	48	101	33	40	10
Mdase	1861	3	7	1	7	49	100	35	40	10
Mdase	1862	3	7	1	7	49	101	33	40	10
Mdase	1863	3	7	1	6	50	102	33	40	10
Mdase	1864	3	7	1	6	50	102	33	40	10
Mdase	1865	3	7	1	6	50	104	33	40	10
Mdase	1866	3	7	1	7	52	103	33	39	8
Mdase	1867	3	8	1	7	52	103	34	39	8
Mdase	1868	3	8	1	7	51	103	33	39	8
Mdase	1869	3	8	2	7	49	102	32	39	8
Mdase	1870	2	8	2	8	48	103	32	38	10
Mdase	1871	2	8	2	8	51	103	32	38	12
Mdase	1872	2	8	2	8	52	104	33	37	12
Mdase	1873	2	8	2	9	52	104	33	37	12
Mdase	1874	2	8	3	9	52	106	34	37	12
Mdase	1875	2	8	3	9	53	106	36	37	10
Mdase	1876	2	8	3	9	52	107	40	43	10
Mdase	1877	2	8	3	9	53	107	41	41	10
Mdase	1878	2	8	3	9	53	107	41	41	10
Mdase	1879	2	8	3	9	53	106	41	41	10
Mdase	1880	2	8	3	9	53	107	40	41	10
Mdase	1881	2	9	4	9	53	107	40	41	10
Mdase	1882	2	9	4	9	53	106	37	41	10
Mdase	1883	2	9	4	9	53	106	38	41	10
Mdase	1884	2	9	4	9	53	105	37	40	8
Mdase	1885	2	9	4	9	52	107	38	40	8
Mdase	1886	2	9	4	9	52	106	38	40	8
Mdase	1887	2	9	4	10	52	105	38	40	8
Mdase	1888	2	9	4	10	52	105	37	40	8
Mdase	1889	2	9	4	10	54	104	37	39	8
Mdase	1890	2	9	4	10	55	103	37	39	8
Mdase	1891	2	9	4	10	54	104	36	37	8
Mdase	1892	2	10	4	10	54	105	36	37	8
Mdase	1893	2	10	4	10	55	104	36	38	8
Mdase	1894	2	10	4	10	55	104	36	37	8
Mdase	1895	2	10	4	11	55	103	36	37	8
Mdase	1896	2	10	4	11	55	104	35	37	8
Mdase	1897	2	10	4	11	54	103	36	37	8
Mdase	1898	2	10	4	11	54	103	36	38	8
Mdase	1899	2	10	4	11	54	102	36	37	6
Mdase	1900	2	10	4	11	54	103	36	36	6
Mdase	1901	2	11	4	11	54	103	36	33	6
Mdase	1902	2	11	4	11	53	103	35	34	6
Mdase	1903	2	11	4	11	53	102	35	35	8
Mdase	1904	2	11	4	11	53	101	35	34	8
Mdase	1905	1	11	4	11	53	101	33	34	10
Mdase	1906	1	11	4	12	53	101	33	34	10
Mdase	1907	1	11	4	12	53	102	33	34	10
Mdase	1908	1	11	4	12	54	104	33	33	8
Mdase	1909	1	11	4	12	54	104	33	34	10
Mdase	1910	1	11	4	11	54	105	33	34	10
Mdase	1911	1	12	4	11	55	106	33	33	10
Mdase	1912	1	12	4	11	55	106	33	32	10
Mdase	1913	1	12	4	11	55	106	32	32	10
Mdase	1914	1	12	4	11	55	106	32	32	10
Mdase	1915	1	12	4	13	54	105	32	31	10
Mdase	1916	1	12	4	13	54	104	32	31	12
Mdase	1917	1	12	4	12	55	104	32	31	12
Mdase	1918	0	12	4	12	55	104	32	31	12
Mdase	1919	0	12	4	12	56	105	32	32	12
Mdase	1920	0	12	4	12	56	103	32	32	12
Mdase	1921	0	12	4	12	55	103	32	32	12
Mdase	1922	0	12	4	12	53	104	33	32	12
Mdase	1923	0	12	4	11	53	104	34	31	12
Mdase	1924	0	12	4	11	53	104	34	31	12
Mdase	1925	0	12	5	11	54	104	34	32	12
Mdase	1926	0	12	4	11	54	104	34	32	12
Mdase	1927	1	12	4	11	54	103	35	32	12
Mdase	1928	1	12	4	11	54	102	35	31	12
Mdase	1929	1	12	4	11	54	103	36	31	12
Mdase	1930	1	12	4	11	53	103	36	28	12
Mdase	1931	1	12	4	11	54	103	36	28	12
Mdase	1932	1	12	4	11	55	103	37	31	12
Mdase	1933	1	12	4	11	53	102	37	31	12
Mdase	1934	1	12	4	11	53	103	37	30	10
Mdase	1935	1	11	5	12	52	103	37	30	10
Mdase	1936	1	11	5	12	53	103	36	30	10
Mdase	1937	1	11	5	12	55	102	36	30	10
Mdase	1938	1	11	5	11	54	101	37	30	10
Mdase	1939	1	11	5	11	52	102	37	32	10
Mdase	1940	1	11	5	11	51	102	36	33	10
Mdase	1941	1	11	6	11	51	102	36	33	10
Mdase	1942	1	11	6	11	51	103	36	33	10
Mdase	1943	1	11	7	10	51	103	37	33	10
Mdase	1944	1	11	7	10	50	103	37	33	10
Mdase	1945	1	11	6	10	49	102	38	32	10
Mdase	1946	1	11	6	10	49	102	38	32	10
Mdase	1947	1	11	6	10	49	100	38	32	10
Mdase	1948	1	11	6	10	50	100	37	30	10
Mdase	1949	1	11	6	10	50	98	36	29	12
Mdase	1950	1	11	5	11	50	98	36	30	12
Mdase	1951	1	11	5	11	50	98	36	30	12
Mdase	1952	1	11	5	11	50	100	36	30	12
Mdase	1953	2	11	5	11	50	100	36	30	12
Mdase	1954	2	11	5	11	49	100	37	30	10
Mdase	1955	2	11	5	11	49	99	37	29	10
Mdase	1956	2	11	5	10	49	101	35	29	10
Mdase	1957	2	11	5	10	48	100	35	29	10
Mdase	1958	2	10	5	10	47	100	35	27	10
Mdase	1959	2	10	5	10	48	99	35	28	10
Mdase	1960	2	10	5	12	47	99	35	28	10
Mdase	1961	2	10	4	12	46	102	35	29	10
Mdase	1962	2	10	4	12	46	100	36	30	10
Mdase	1963	3	10	4	11	45	99	36	31	10
Mdase	1964	3	10	4	12	45	99	36	31	10
Mdase	1965	3	10	4	12	44	99	36	31	10
Mdase	1966	3	9	4	12	43	99	36	31	10
Mdase	1967	3	9	4	12	42	101	34	31	10
Mdase	1968	3	9	4	12	42	100	35	31	10
Mdase	1969	4	9	4	12	40	98	35	31	10
Mdase	1970	4	9	4	12	40	97	36	33	10
Mdase	1971	4	9	4	12	40	96	37	35	10
Mdase	1972	5	9	4	12	39	95	37	35	8
Mdase	1973	6	9	4	12	39	95	37	35	8
Mdase	1974	6	9	4	10	39	96	37	35	8
Mdase	1975	6	9	4	10	40	98	36	33	8
Mdase	1976	6	9	4	10	40	96	36	32	8
Mdase	1977	6	9	4	9	42	97	35	33	8
Mdase	1978	6	9	4	9	42	96	35	33	8
Mdase	1979	6	9	4	8	42	97	35	33	8
Mdase	1980	7	9	4	8	42	97	35	33	8
Mdase	1981	7	9	4	8	42	97	36	30	8
Mdase	1982	7	9	4	8	41	98	36	30	8
Mdase	1983	7	9	4	8	41	99	38	29	8
Mdase	1984	7	9	4	8	42	99	38	29	8
Mdase	1985	7	9	4	8	42	97	41	28	8
Mdase	1986	7	9	4	8	43	99	41	28	8
[truncated: 11,197 more rows]
